# Supplementary material for: Loss of PR55α promotes proliferation and metastasis by activating MAPK/AKT signaling in hepatocellular carcinoma
Source: Cancer Cell Int. 2021 Feb 15;21:107. doi: 10.1186/s12935-021-01796-0 (PMC7885213; doi:10.1186/s12935-021-01796-0)
Supplement: Supplementary file 1 — Additional file 1: Table S1. IHC score of PR55α expression in HCC tissues and paired healthy samples. [file 12935_2021_1796_MOESM1_ESM.xlsx]

## Sheet: Sheet1
IHC score of PR55α expression in HCC tissues and paired healthy samples
Number	Tumor	Peritumor
1	0	2.5
2	0.5	1.5
3	1	1
4	2	0.5
5	0.5	2
6	0.5	0.5
7	2	2
8	1	2
9	0.5	1
10	2	3
11	0.5	2
12	1	2
13	2	2
14	0.5	2.5
15	0.5	2.5
16	0.5	1.5
17	2	2.5
18	2.5	1.5
19	2.5	2
20	0.5	2
21	0.5	2.5
22	2	2.5
23	1	2
24	2	1.5
25	0.5	2
26	0.5	3
27	0.5	2
28	0.5	1.5
29	2	1
30	0.5	2
31	1	3
32	2	2
33	2	3
34	2	2
35	0.5	1.5
36	0.5	2
37	0.5	3
38	1	2
39	2	3
40	2	2.5
41	2	3
42	2	1.5
43	2	2.5
44	0.5	1
45	0.5	2
46	2	2
47	2	2.5
48	2	2.5
49	2	2.5
50	0.5	1.5
51	0	1
52	0.5	1
53	1	1.5
54	2	1
55	1	2
56	1	3
57	2	1.5
58	1.5	2
59	3	2.5
60	0.5	2
61	2	1.5
62	2.5	1
63	2	3
64	0.5	1
65	2	1
66	1.5	2
67	0.5	2
68	2	3
69	2	3
70	1	2.5
71	0.5	1.5
72	1	1.5
73	0.5	2
74	2	2
75	0.5	1.5
76	0.5	1.5
77	2	1.5
78	2	1.5
79	0.5	3
80	1	2
