# Supplementary material for: Loss of PR55α promotes proliferation and metastasis by activating MAPK/AKT signaling in hepatocellular carcinoma
Source: Cancer Cell Int. 2021 Feb 15;21:107. doi: 10.1186/s12935-021-01796-0 (PMC7885213; doi:10.1186/s12935-021-01796-0)
Supplement: Supplementary file 2 — Additional file 2: Table S2. The results of microarray analysis showed 166 down-regulated mRNAs and 754 up-regulated mRNAs. [file 12935_2021_1796_MOESM2_ESM.xlsx]

## Sheet: Sheet1
			Additional file 2: Table S2 The results of microarray analysis showed 166 down-regulated mRNAs and 754 up-regulated mRNAs
gene_id	gene_name	transcript_id	GO	KEGG	KO_ENTRY	EC	Description	trans_type	FPKM.SH1	FPKM.SH2	FPKM.SH3	FPKM.NC1	FPKM.NC2	FPKM.NC3	log2(fc)	regulation	significant
ENSMUSG00000090145	Ugt1a6b	ENSMUST00000113137;ENSMUST00000113138	GO:0005783(endoplasmic reticulum);GO:0015020(glucuronosyltransferase activity);GO:0016020(membrane);GO:0016021(integral component of membrane);GO:0016740(transferase activity);GO:0016757(transferase activity, transferring glycosyl groups);GO:0016758(transferase activity, transferring hexosyl groups);GO:0019899(enzyme binding);GO:0032991(protein-containing complex);GO:0042803(protein homodimerizat…	NA	NA	NA	UDP glucuronosyltransferase 1 family, polypeptide A6B [Source:MGI Symbol;Acc:MGI:3580629]	protein_coding	4.62	6.11	5.76	0.69	0.4	0.62	3.28	down	yes
ENSMUSG00000062382	Ftl1-ps1	ENSMUST00000222435;ENSMUST00000221435	GO:0005623(cell);GO:0006826(iron ion transport);GO:0006879(cellular iron ion homeostasis);GO:0008199(ferric iron binding);GO:0046872(metal ion binding);GO:0046872(metal ion binding)	04216(Ferroptosis);04217(Necroptosis);04978(Mineral absorption);04978(Mineral absorption)	K13625	NA	ferritin light polypeptide 1, pseudogene 1 [Source:MGI Symbol;Acc:MGI:3779109]	protein_coding	46.76	55.35	73.27	20.35	17.17	19.92	1.61	down	yes
ENSMUSG00000093752	Gm20716	ENSMUST00000138667	GO:0004169(dolichyl-phosphate-mannose-protein mannosyltransferase activity);GO:0004582(dolichyl-phosphate beta-D-mannosyltransferase activity);GO:0005537(mannose binding);GO:0005783(endoplasmic reticulum);GO:0005789(endoplasmic reticulum membrane);GO:0006486(protein glycosylation);GO:0006506(GPI anchor biosynthetic process);GO:0016020(membrane);GO:0016740(transferase activity);GO:0016757(transfer…	NA	NA	NA	predicted gene 20716 [Source:MGI Symbol;Acc:MGI:5313163]	nonsense_mediated_decay	0	1.75	4.63	0	0	0	14.38	down	yes
ENSMUSG00000059005	Hnrnpa3	ENSMUST00000111962;ENSMUST00000132392;ENSMUST00000111964;ENSMUST00000111961;ENSMUST00000141974;ENSMUST00000090792;ENSMUST00000164947	GO:0003676(nucleic acid binding);GO:0003723(RNA binding);GO:0003729(mRNA binding);GO:0005634(nucleus);GO:0005681(spliceosomal complex);GO:0005737(cytoplasm);GO:0006397(mRNA processing);GO:0008380(RNA splicing);GO:0014069(postsynaptic density);GO:0035770(ribonucleoprotein granule);GO:0043005(neuron projection);GO:0051028(mRNA transport);GO:0051033(RNA transmembrane transporter activity);GO:0051252…	03040(Spliceosome);03040(Spliceosome)	K12741	NA	heterogeneous nuclear ribonucleoprotein A3 [Source:MGI Symbol;Acc:MGI:1917171]	protein_coding;retained_intron	1.13	1.7	0.08	0.06	0.04	0.05	4.27	down	yes
ENSMUSG00000060288	Ppih	ENSMUST00000056458;ENSMUST00000106321;ENSMUST00000147077;ENSMUST00000106318;ENSMUST00000106319;ENSMUST00000106317	GO:0000413(protein peptidyl-prolyl isomerization);GO:0001525(angiogenesis);GO:0003755(peptidyl-prolyl cis-trans isomerase activity);GO:0005634(nucleus);GO:0005681(spliceosomal complex);GO:0005737(cytoplasm);GO:0006397(mRNA processing);GO:0006457(protein folding);GO:0008380(RNA splicing);GO:0016018(cyclosporin A binding);GO:0016607(nuclear speck);GO:0016853(isomerase activity);GO:0042026(protein r…	03040(Spliceosome);03040(Spliceosome)	K09567	EC:5.2.1.8	peptidyl prolyl isomerase H [Source:MGI Symbol;Acc:MGI:106499]	protein_coding	3.42	7.27	4.99	1.14	1.22	1.49	2.03	down	yes
ENSMUSG00000075609	Gm7935	ENSMUST00000100555	NA	NA	NA	NA	predicted pseudogene 7935 [Source:MGI Symbol;Acc:MGI:3646370]	processed_pseudogene	5.94	4.47	1.8	0.53	0.87	0.75	2.5	down	yes
ENSMUSG00000086256	Gm12052	ENSMUST00000142151	NA	NA	NA	NA	predicted gene 12052 [Source:MGI Symbol;Acc:MGI:3652305]	lncRNA	1	1.09	0.55	0	0.14	0	4.29	down	yes
ENSMUSG00000044022	Pcdhb21	ENSMUST00000061405	GO:0003674(molecular_function);GO:0005509(calcium ion binding);GO:0005886(plasma membrane);GO:0005887(integral component of plasma membrane);GO:0007155(cell adhesion);GO:0007156(homophilic cell adhesion via plasma membrane adhesion molecules);GO:0016020(membrane);GO:0016021(integral component of membrane)	NA	NA	NA	protocadherin beta 21 [Source:MGI Symbol;Acc:MGI:2136759]	protein_coding	0.27	0.42	0	0	0	0	11.17	down	yes
ENSMUSG00000038155	Gstp2	ENSMUST00000237565;ENSMUST00000042700;ENSMUST00000237650;ENSMUST00000237999;ENSMUST00000235381;ENSMUST00000235657	GO:0004364(glutathione transferase activity);GO:0004602(glutathione peroxidase activity);GO:0005515(protein binding);GO:0005634(nucleus);GO:0005737(cytoplasm);GO:0005739(mitochondrion);GO:0005829(cytosol);GO:0005886(plasma membrane);GO:0006749(glutathione metabolic process);GO:0008144(drug binding);GO:0016740(transferase activity);GO:0019901(protein kinase binding);GO:0035730(S-nitrosoglutathione…	00480(Glutathione metabolism);00980(Metabolism of xenobiotics by cytochrome P450);00982(Drug metabolism - cytochrome P450);00983(Drug metabolism - other enzymes);01524(Platinum drug resistance);05200(Pathways in cancer);05204(Chemical carcinogenesis);05225(Hepatocellular carcinoma);05418(Fluid shear stress and atherosclerosis);05418(Fluid shear stress and atherosclerosis)	K00799	EC:2.5.1.18	glutathione S-transferase, pi 2 [Source:MGI Symbol;Acc:MGI:95864]	retained_intron;protein_coding	44.58	44.51	55.31	21.07	24.01	23.94	1.07	down	yes
ENSMUSG00000115388	Eppk1	ENSMUST00000226781	GO:0005198(structural molecule activity);GO:0005737(cytoplasm);GO:0005856(cytoskeleton);GO:0005882(intermediate filament);GO:0016020(membrane);GO:0030054(cell junction);GO:0042060(wound healing);GO:0045095(keratin filament);GO:0045104(intermediate filament cytoskeleton organization);GO:0045110(intermediate filament bundle assembly);GO:1990254(keratin filament binding)	NA	NA	NA	epiplakin 1 [Source:MGI Symbol;Acc:MGI:2386306]	protein_coding	3.76	3.4	2.69	1.39	1.7	1.53	1.09	down	yes
ENSMUSG00000098120	Gm5914	ENSMUST00000182863;ENSMUST00000182046	NA	NA	NA	NA	predicted gene 5914 [Source:MGI Symbol;Acc:MGI:3779534]	lncRNA	2.19	2.97	2.55	0.41	0.59	0.3	2.58	down	yes
ENSMUSG00000025475	Adgra1	ENSMUST00000026548;ENSMUST00000137584;ENSMUST00000129454	GO:0003674(molecular_function);GO:0004888(transmembrane signaling receptor activity);GO:0004930(G protein-coupled receptor activity);GO:0007166(cell surface receptor signaling pathway);GO:0007186(G protein-coupled receptor signaling pathway);GO:0008150(biological_process);GO:0014069(postsynaptic density);GO:0016020(membrane);GO:0016021(integral component of membrane);GO:0098978(glutamatergic syna…	NA	K08460	NA	adhesion G protein-coupled receptor A1 [Source:MGI Symbol;Acc:MGI:1277167]	protein_coding;processed_transcript;retained_intron	0.92	0.91	0.7	0.16	0.31	0.21	1.91	down	yes
ENSMUSG00000040028	Elavl1	ENSMUST00000209010;ENSMUST00000098950;ENSMUST00000207615;ENSMUST00000208987	GO:0003676(nucleic acid binding);GO:0003723(RNA binding);GO:0003725(double-stranded RNA binding);GO:0003729(mRNA binding);GO:0003730(mRNA 3'-UTR binding);GO:0005515(protein binding);GO:0005634(nucleus);GO:0005654(nucleoplasm);GO:0005737(cytoplasm);GO:0005783(endoplasmic reticulum);GO:0005829(cytosol);GO:0006606(protein import into nucleus);GO:0010494(cytoplasmic stress granule);GO:0017091(AU-rich…	04152(AMPK signaling pathway);04657(IL-17 signaling pathway);04657(IL-17 signaling pathway)	K13088	NA	ELAV (embryonic lethal, abnormal vision)-like 1 (Hu antigen R) [Source:MGI Symbol;Acc:MGI:1100851]	protein_coding;retained_intron	3.84	4.34	2.93	1.67	1.97	1.72	1.05	down	yes
ENSMUSG00000026185	Igfbp5	ENSMUST00000027377;ENSMUST00000137339	GO:0001558(regulation of cell growth);GO:0001649(osteoblast differentiation);GO:0001968(fibronectin binding);GO:0005520(insulin-like growth factor binding);GO:0005576(extracellular region);GO:0007565(female pregnancy);GO:0007568(aging);GO:0014912(negative regulation of smooth muscle cell migration);GO:0016942(insulin-like growth factor binding protein complex);GO:0017148(negative regulation of tr…	NA	NA	NA	insulin-like growth factor binding protein 5 [Source:MGI Symbol;Acc:MGI:96440]	protein_coding;processed_transcript	1.56	3.17	1.94	0.39	0.99	0.36	1.94	down	yes
ENSMUSG00000037824	Tspan14	ENSMUST00000047652;ENSMUST00000224209;ENSMUST00000224349	GO:0005886(plasma membrane);GO:0005887(integral component of plasma membrane);GO:0009986(cell surface);GO:0016020(membrane);GO:0016021(integral component of membrane);GO:0019899(enzyme binding);GO:0045747(positive regulation of Notch signaling pathway);GO:0051604(protein maturation);GO:0072659(protein localization to plasma membrane);GO:0097197(tetraspanin-enriched microdomain);GO:0097197(tetrasp…	NA	K17296	NA	tetraspanin 14 [Source:MGI Symbol;Acc:MGI:1196325]	protein_coding;retained_intron	30.43	9.16	27.79	7.8	8.44	6.58	1.56	down	yes
ENSMUSG00000030956	Fam53b	ENSMUST00000106169;ENSMUST00000097998;ENSMUST00000097999;ENSMUST00000146460;ENSMUST00000106168;ENSMUST00000065371;ENSMUST00000106165;ENSMUST00000106166;ENSMUST00000140865;ENSMUST00000148303;ENSMUST00000134946	GO:0003674(molecular_function);GO:0005634(nucleus);GO:0006606(protein import into nucleus);GO:0016055(Wnt signaling pathway);GO:0060828(regulation of canonical Wnt signaling pathway);GO:0090263(positive regulation of canonical Wnt signaling pathway);GO:0090263(positive regulation of canonical Wnt signaling pathway)	NA	NA	NA	family with sequence similarity 53, member B [Source:MGI Symbol;Acc:MGI:1925188]	protein_coding;processed_transcript	15.93	8.73	15.96	5.7	6.97	6.56	1.08	down	yes
ENSMUSG00000026043	Col3a1	ENSMUST00000087883;ENSMUST00000185687;ENSMUST00000123204;ENSMUST00000186021;ENSMUST00000189818;ENSMUST00000190943;ENSMUST00000129611	GO:0001501(skeletal system development);GO:0001568(blood vessel development);GO:0002020(protease binding);GO:0005178(integrin binding);GO:0005201(extracellular matrix structural constituent);GO:0005515(protein binding);GO:0005576(extracellular region);GO:0005581(collagen trimer);GO:0005586(collagen type III trimer);GO:0005615(extracellular space);GO:0007160(cell-matrix adhesion);GO:0007179(transf…	04611(Platelet activation);04926(Relaxin signaling pathway);04933(AGE-RAGE signaling pathway in diabetic complications);04974(Protein digestion and absorption);05146(Amoebiasis);05146(Amoebiasis)	K19720	NA	collagen, type III, alpha 1 [Source:MGI Symbol;Acc:MGI:88453]	protein_coding;retained_intron;processed_transcript	1.17	1.55	1.23	0.47	0.64	0.44	1.35	down	yes
ENSMUSG00000052957	Gas1	ENSMUST00000065086;ENSMUST00000223933	GO:0002053(positive regulation of mesenchymal cell proliferation);GO:0005515(protein binding);GO:0005886(plasma membrane);GO:0007049(cell cycle);GO:0007050(cell cycle arrest);GO:0007411(axon guidance);GO:0008284(positive regulation of cell population proliferation);GO:0008589(regulation of smoothened signaling pathway);GO:0009953(dorsal/ventral pattern formation);GO:0010955(negative regulation of…	04340(Hedgehog signaling pathway);04340(Hedgehog signaling pathway)	K06232	NA	growth arrest specific 1 [Source:MGI Symbol;Acc:MGI:95655]	protein_coding	11.28	12.02	9.7	3.43	6.61	5.22	1.11	down	yes
ENSMUSG00000107023	Gm42715	ENSMUST00000189629;ENSMUST00000206825	GO:0000812(Swr1 complex);GO:0003677(DNA binding);GO:0005524(ATP binding);GO:0006338(chromatin remodeling);GO:0016458(gene silencing);GO:0016887(ATPase activity);GO:0042393(histone binding);GO:0043044(ATP-dependent chromatin remodeling);GO:0043486(histone exchange);GO:0043486(histone exchange)	NA	NA	NA	predicted gene 42715 [Source:MGI Symbol;Acc:MGI:5662852]	nonsense_mediated_decay	2.17	2.08	0.66	0.56	0.07	0.1	2.74	down	yes
ENSMUSG00000114738	Gm41041	ENSMUST00000225803	NA	NA	NA	NA	predicted gene, 41041 [Source:MGI Symbol;Acc:MGI:5623926]	processed_pseudogene	79.21	8.35	15.38	4.63	5.28	7.91	2.53	down	yes
ENSMUSG00000063275	Hacd1	ENSMUST00000114753;ENSMUST00000091429;ENSMUST00000131730;ENSMUST00000074854	GO:0005783(endoplasmic reticulum);GO:0005789(endoplasmic reticulum membrane);GO:0006629(lipid metabolic process);GO:0006631(fatty acid metabolic process);GO:0006633(fatty acid biosynthetic process);GO:0016020(membrane);GO:0016021(integral component of membrane);GO:0016829(lyase activity);GO:0102158(very-long-chain 3-hydroxyacyl-CoA dehydratase activity);GO:0102343(3-hydroxy-arachidoyl-CoA dehydra…	00062(Fatty acid elongation);01040(Biosynthesis of unsaturated fatty acids);01040(Biosynthesis of unsaturated fatty acids)	K10703	EC:4.2.1.134	3-hydroxyacyl-CoA dehydratase 1 [Source:MGI Symbol;Acc:MGI:1353592]	protein_coding;nonsense_mediated_decay	12.06	10.42	8.21	4.1	5.59	4.16	1.15	down	yes
ENSMUSG00000116813	4930579D07Rik	ENSMUST00000232083;ENSMUST00000232440	NA	NA	NA	NA	RIKEN cDNA 4930579D07 gene [Source:MGI Symbol;Acc:MGI:1923184]	lncRNA	30.5	27.29	30.58	9.57	17.97	16.61	1	down	yes
ENSMUSG00000069622	Gm10273	ENSMUST00000092511	NA	NA	NA	NA	predicted pseudogene 10273 [Source:MGI Symbol;Acc:MGI:3704362]	processed_pseudogene	23.92	13.02	12.97	6.46	1.29	4.69	2	down	yes
ENSMUSG00000038352	Arl5c	ENSMUST00000107563;ENSMUST00000042971	GO:0000166(nucleotide binding);GO:0005525(GTP binding);GO:0005737(cytoplasm);GO:0005802(trans-Golgi network);GO:0006886(intracellular protein transport);GO:0016192(vesicle-mediated transport);GO:1903292(protein localization to Golgi membrane);GO:1903292(protein localization to Golgi membrane)	NA	K07960	NA	ADP-ribosylation factor-like 5C [Source:MGI Symbol;Acc:MGI:3028577]	protein_coding	1.93	1.27	1.97	0.6	0.21	0.55	1.92	down	yes
ENSMUSG00000060981	H4c8	ENSMUST00000102972	GO:0000228(nuclear chromosome);GO:0000786(nucleosome);GO:0000788(nuclear nucleosome);GO:0003677(DNA binding);GO:0005515(protein binding);GO:0005634(nucleus);GO:0005654(nucleoplasm);GO:0005694(chromosome);GO:0006334(nucleosome assembly);GO:0006335(DNA replication-dependent nucleosome assembly);GO:0006336(DNA replication-independent nucleosome assembly);GO:0006352(DNA-templated transcription, initi…	05034(Alcoholism);05203(Viral carcinogenesis);05322(Systemic lupus erythematosus)	K11254	NA	H4 clustered histone 8 [Source:MGI Symbol;Acc:MGI:2448427]	protein_coding	4.27	3.35	4.61	1.09	1.3	0.67	2	down	yes
ENSMUSG00000039621	Prex1	ENSMUST00000036719;ENSMUST00000140624;ENSMUST00000152238;ENSMUST00000109246;ENSMUST00000099080;ENSMUST00000127553;ENSMUST00000136974;ENSMUST00000136564	GO:0005085(guanyl-nucleotide exchange factor activity);GO:0005089(Rho guanyl-nucleotide exchange factor activity);GO:0005515(protein binding);GO:0005543(phospholipid binding);GO:0005737(cytoplasm);GO:0005829(cytosol);GO:0005886(plasma membrane);GO:0007186(G protein-coupled receptor signaling pathway);GO:0016020(membrane);GO:0030217(T cell differentiation);GO:0030335(positive regulation of cell mi…	04062(Chemokine signaling pathway);05167(Kaposi sarcoma-associated herpesvirus infection);05167(Kaposi sarcoma-associated herpesvirus infection)	K12365	NA	phosphatidylinositol-3,4,5-trisphosphate-dependent Rac exchange factor 1 [Source:MGI Symbol;Acc:MGI:3040696]	protein_coding;retained_intron;processed_transcript	2.78	3.56	3.62	1.24	2.16	1.37	1.06	down	yes
ENSMUSG00000068165	Gm10233	ENSMUST00000089275	NA	NA	NA	NA	predicted pseudogene 10233 [Source:MGI Symbol;Acc:MGI:3704447]	processed_pseudogene	19.54	11.93	11.45	5.51	0.94	4.05	2.03	down	yes
ENSMUSG00000020843	Timm22	ENSMUST00000021203;ENSMUST00000152183;ENSMUST00000120699;ENSMUST00000164102	GO:0005515(protein binding);GO:0005739(mitochondrion);GO:0005743(mitochondrial inner membrane);GO:0008320(protein transmembrane transporter activity);GO:0015031(protein transport);GO:0016020(membrane);GO:0016021(integral component of membrane);GO:0030943(mitochondrion targeting sequence binding);GO:0042721(TIM22 mitochondrial import inner membrane insertion complex);GO:0045039(protein insertion i…	NA	K17790	NA	translocase of inner mitochondrial membrane 22 [Source:MGI Symbol;Acc:MGI:1929742]	protein_coding;nonsense_mediated_decay	21.46	20.93	24.37	6.06	16.18	6.55	1.21	down	yes
ENSMUSG00000116069	Gm49510	ENSMUST00000134703	GO:0005096(GTPase activator activity);GO:0005515(protein binding);GO:0005737(cytoplasm);GO:0007165(signal transduction);GO:0043547(positive regulation of GTPase activity)	NA	NA	NA	predicted gene, 49510 [Source:MGI Symbol;Acc:MGI:6155200]	protein_coding	8.53	7.53	0	0	0.09	0	7.54	down	yes
ENSMUSG00000023914	Mep1a	ENSMUST00000117137;ENSMUST00000152155;ENSMUST00000130964;ENSMUST00000024707	GO:0004222(metalloendopeptidase activity);GO:0005515(protein binding);GO:0006508(proteolysis);GO:0008233(peptidase activity);GO:0008237(metallopeptidase activity);GO:0008270(zinc ion binding);GO:0016020(membrane);GO:0016021(integral component of membrane);GO:0016787(hydrolase activity);GO:0017090(meprin A complex);GO:0046872(metal ion binding);GO:0046872(metal ion binding)	04974(Protein digestion and absorption);04974(Protein digestion and absorption)	K01395	EC:3.4.24.18	meprin 1 alpha [Source:MGI Symbol;Acc:MGI:96963]	protein_coding;retained_intron;processed_transcript	0.91	0.96	0.69	0.2	0.23	0.34	1.73	down	yes
ENSMUSG00000034173	Zbed5	ENSMUST00000041466;ENSMUST00000202430;ENSMUST00000077320	GO:0005654(nucleoplasm);GO:0005739(mitochondrion);GO:0008150(biological_process);GO:0008150(biological_process)	NA	NA	NA	zinc finger, BED type containing 5 [Source:MGI Symbol;Acc:MGI:1919220]	protein_coding;retained_intron	4.13	3.75	2.88	2.17	0.98	1.34	1.26	down	yes
ENSMUSG00000090113	Nhlrc4	ENSMUST00000085027;ENSMUST00000159540;ENSMUST00000162078	GO:0005515(protein binding);GO:0005575(cellular_component);GO:0061630(ubiquitin protein ligase activity);GO:0070936(protein K48-linked ubiquitination);GO:0070936(protein K48-linked ubiquitination)	NA	NA	NA	NHL repeat containing 4 [Source:MGI Symbol;Acc:MGI:3687200]	protein_coding;processed_transcript	1.66	0.37	2.91	0.11	0.46	0.27	2.56	down	yes
ENSMUSG00000002831	Plin4	ENSMUST00000238734;ENSMUST00000190703;ENSMUST00000002908	GO:0005737(cytoplasm);GO:0005811(lipid droplet);GO:0005829(cytosol);GO:0005886(plasma membrane);GO:0016020(membrane);GO:0043231(intracellular membrane-bounded organelle);GO:0043231(intracellular membrane-bounded organelle)	03320(PPAR signaling pathway);03320(PPAR signaling pathway)	K20254	NA	perilipin 4 [Source:MGI Symbol;Acc:MGI:1929709]	protein_coding	63.46	50.4	51.22	13.43	35.2	30.91	1.05	down	yes
ENSMUSG00000108634	Gm38534	ENSMUST00000206566	NA	NA	NA	NA	predicted gene, 38534 [Source:MGI Symbol;Acc:MGI:5621419]	lncRNA	84.68	55.83	53.32	17.38	44.33	30.25	1.08	down	yes
ENSMUSG00000036040	Adamtsl2	ENSMUST00000091233;ENSMUST00000130600;ENSMUST00000169787;ENSMUST00000143246;ENSMUST00000139633	GO:0005576(extracellular region);GO:0006508(proteolysis);GO:0008233(peptidase activity);GO:0030198(extracellular matrix organization);GO:0030512(negative regulation of transforming growth factor beta receptor signaling pathway);GO:0031012(extracellular matrix);GO:0050436(microfibril binding);GO:0060481(lobar bronchus epithelium development);GO:0060481(lobar bronchus epithelium development)	NA	NA	NA	ADAMTS-like 2 [Source:MGI Symbol;Acc:MGI:1925044]	protein_coding;retained_intron;processed_transcript	0.25	0.35	0.27	0.09	0.09	0.09	1.69	down	yes
ENSMUSG00000021867	Tmem254b	ENSMUST00000100806;ENSMUST00000022418;ENSMUST00000183976;ENSMUST00000184797	GO:0003674(molecular_function);GO:0005575(cellular_component);GO:0008150(biological_process);GO:0016020(membrane);GO:0016021(integral component of membrane);GO:0016021(integral component of membrane)	NA	NA	NA	transmembrane protein 254b [Source:MGI Symbol;Acc:MGI:3710397]	protein_coding;nonsense_mediated_decay;retained_intron	8.97	6.53	9.97	3.35	3.03	4.96	1.17	down	yes
ENSMUSG00000063235	Ptpmt1	ENSMUST00000111461;ENSMUST00000077874;ENSMUST00000125001;ENSMUST00000150556;ENSMUST00000155621	GO:0004721(phosphoprotein phosphatase activity);GO:0004725(protein tyrosine phosphatase activity);GO:0006470(protein dephosphorylation);GO:0008138(protein tyrosine/serine/threonine phosphatase activity);GO:0016311(dephosphorylation);GO:0016791(phosphatase activity);GO:2001242(regulation of intrinsic apoptotic signaling pathway);GO:2001242(regulation of intrinsic apoptotic signaling pathway)	NA	K14165	3.1.3.48;EC:3.1.3.16	protein tyrosine phosphatase, mitochondrial 1 [Source:MGI Symbol;Acc:MGI:1913711]	processed_transcript;protein_coding	11.23	11	8.02	2.88	5.19	6.64	1.04	down	yes
ENSMUSG00000099871	Gm21742	ENSMUST00000189352	NA	NA	NA	NA	predicted gene, 21742 [Source:MGI Symbol;Acc:MGI:5433906]	unprocessed_pseudogene	3.14	1.87	1.91	0.27	0.75	0.62	2.08	down	yes
ENSMUSG00000009185	Ccl8	ENSMUST00000009329	GO:0002548(monocyte chemotaxis);GO:0005125(cytokine activity);GO:0005576(extracellular region);GO:0005615(extracellular space);GO:0005623(cell);GO:0006468(protein phosphorylation);GO:0006935(chemotaxis);GO:0006954(inflammatory response);GO:0006955(immune response);GO:0007165(signal transduction);GO:0007186(G protein-coupled receptor signaling pathway);GO:0008009(chemokine activity);GO:0008201(hep…	04060(Cytokine-cytokine receptor interaction);04062(Chemokine signaling pathway)	K16596	NA	chemokine (C-C motif) ligand 8 [Source:MGI Symbol;Acc:MGI:101878]	protein_coding	8.51	7.12	5.69	1.21	3.63	0.91	1.89	down	yes
ENSMUSG00000087624	9230111E07Rik	ENSMUST00000124850	NA	NA	NA	NA	RIKEN cDNA 9230111E07 gene [Source:MGI Symbol;Acc:MGI:1924998]	lncRNA	1.59	4	1.58	0.44	0.8	0.58	1.97	down	yes
ENSMUSG00000073418	C4b	ENSMUST00000069507;ENSMUST00000173669;ENSMUST00000173057	GO:0001848(complement binding);GO:0001849(complement component C1q binding);GO:0002376(immune system process);GO:0004866(endopeptidase inhibitor activity);GO:0005515(protein binding);GO:0005576(extracellular region);GO:0005615(extracellular space);GO:0006954(inflammatory response);GO:0006956(complement activation);GO:0006958(complement activation, classical pathway);GO:0010951(negative regulation…	04610(Complement and coagulation cascades);05133(Pertussis);05150(Staphylococcus aureus infection);05322(Systemic lupus erythematosus);05322(Systemic lupus erythematosus)	K03989	NA	complement component 4B (Chido blood group) [Source:MGI Symbol;Acc:MGI:88228]	protein_coding;retained_intron;nonsense_mediated_decay	3.04	3.61	2.85	1.03	2.13	0.98	1.19	down	yes
ENSMUSG00000091780	Sco2	ENSMUST00000228977;ENSMUST00000167643	GO:0001654(eye development);GO:0001701(in utero embryonic development);GO:0003012(muscle system process);GO:0005507(copper ion binding);GO:0005623(cell);GO:0005739(mitochondrion);GO:0005743(mitochondrial inner membrane);GO:0006825(copper ion transport);GO:0006878(cellular copper ion homeostasis);GO:0008535(respiratory chain complex IV assembly);GO:0014823(response to activity);GO:0015035(protein …	05230(Central carbon metabolism in cancer);05230(Central carbon metabolism in cancer)	K07152	NA	SCO2 cytochrome c oxidase assembly protein [Source:MGI Symbol;Acc:MGI:3818630]	protein_coding	8.9	5.56	5.6	2.78	3.43	2.04	1.28	down	yes
ENSMUSG00000032712	Resf1	ENSMUST00000046689;ENSMUST00000137983;ENSMUST00000185930;ENSMUST00000189837;ENSMUST00000130664;ENSMUST00000100765;ENSMUST00000187881;ENSMUST00000127680;ENSMUST00000189932;ENSMUST00000190785;ENSMUST00000203348	GO:0000930(gamma-tubulin complex);GO:0005634(nucleus);GO:0009617(response to bacterium);GO:0045869(negative regulation of single stranded viral RNA replication via double stranded DNA intermediate);GO:0090309(positive regulation of methylation-dependent chromatin silencing);GO:1990226(histone methyltransferase binding);GO:1990226(histone methyltransferase binding)	NA	NA	NA	retroelement silencing factor 1 [Source:MGI Symbol;Acc:MGI:1914496]	protein_coding;retained_intron	0.13	0.16	0.11	0.03	0.03	0.05	1.86	down	yes
ENSMUSG00000075581	Gm16409	ENSMUST00000100510	NA	NA	NA	NA	predicted gene 16409 [Source:MGI Symbol;Acc:MGI:3646708]	processed_pseudogene	7.73	5.95	59.58	7.37	2.47	3.25	2.49	down	yes
ENSMUSG00000031465	Angpt2	ENSMUST00000033846;ENSMUST00000170200	GO:0001525(angiogenesis);GO:0001666(response to hypoxia);GO:0001974(blood vessel remodeling);GO:0005172(vascular endothelial growth factor receptor binding);GO:0005515(protein binding);GO:0005576(extracellular region);GO:0005615(extracellular space);GO:0005634(nucleus);GO:0005886(plasma membrane);GO:0007169(transmembrane receptor protein tyrosine kinase signaling pathway);GO:0007275(multicellular…	04010(MAPK signaling pathway);04014(Ras signaling pathway);04015(Rap1 signaling pathway);04066(HIF-1 signaling pathway);04151(PI3K-Akt signaling pathway);05167(Kaposi sarcoma-associated herpesvirus infection);05167(Kaposi sarcoma-associated herpesvirus infection)	K05466	NA	angiopoietin 2 [Source:MGI Symbol;Acc:MGI:1202890]	protein_coding;processed_transcript	0.82	0.96	0.66	0.2	0.4	0.22	1.58	down	yes
ENSMUSG00000055485	Soga1	ENSMUST00000069098;ENSMUST00000133571;ENSMUST00000153229	GO:0005615(extracellular space);GO:0010506(regulation of autophagy);GO:0010506(regulation of autophagy)	NA	NA	NA	suppressor of glucose, autophagy associated 1 [Source:MGI Symbol;Acc:MGI:2444575]	protein_coding;processed_transcript	7.53	6.33	6.6	1.15	4.36	3.37	1.2	down	yes
ENSMUSG00000098950	Gm28036	ENSMUST00000132494;ENSMUST00000183518;ENSMUST00000127956;ENSMUST00000160165;ENSMUST00000183972;ENSMUST00000162612;ENSMUST00000184899;ENSMUST00000159952	GO:0003676(nucleic acid binding);GO:0003723(RNA binding);GO:0003824(catalytic activity);GO:0030170(pyridoxal phosphate binding);GO:0031071(cysteine desulfurase activity);GO:0044571([2Fe-2S] cluster assembly);GO:0044571([2Fe-2S] cluster assembly)	NA	NA	NA	predicted gene, 28036 [Source:MGI Symbol;Acc:MGI:5547772]	nonsense_mediated_decay;protein_coding	1.89	0.62	0.44	0.31	0.1	0.31	2.04	down	yes
ENSMUSG00000028850	Gpatch3	ENSMUST00000030662;ENSMUST00000154648	GO:0003674(molecular_function);GO:0003676(nucleic acid binding);GO:0005634(nucleus);GO:0005737(cytoplasm);GO:0032480(negative regulation of type I interferon production);GO:0039536(negative regulation of RIG-I signaling pathway);GO:0045893(positive regulation of transcription, DNA-templated);GO:0045893(positive regulation of transcription, DNA-templated)	NA	NA	NA	G patch domain containing 3 [Source:MGI Symbol;Acc:MGI:2442492]	protein_coding;processed_transcript	3.26	4.54	4.91	0.52	2.22	1.56	1.56	down	yes
ENSMUSG00000045752	Tssc4	ENSMUST00000177841;ENSMUST00000137856;ENSMUST00000133410;ENSMUST00000147995;ENSMUST00000060433;ENSMUST00000207776;ENSMUST00000208779;ENSMUST00000105920	GO:0005575(cellular_component);GO:0008150(biological_process);GO:0008150(biological_process)	NA	NA	NA	tumor-suppressing subchromosomal transferable fragment 4 [Source:MGI Symbol;Acc:MGI:1861712]	protein_coding;retained_intron	15.12	29.22	18.13	6.62	14.62	8.72	1.06	down	yes
ENSMUSG00000017679	Ttpal	ENSMUST00000171696;ENSMUST00000144729;ENSMUST00000109408;ENSMUST00000109405;ENSMUST00000156839;ENSMUST00000132904;ENSMUST00000152135	GO:0008150(biological_process);GO:1902936(phosphatidylinositol bisphosphate binding);GO:1902936(phosphatidylinositol bisphosphate binding)	NA	NA	NA	tocopherol (alpha) transfer protein-like [Source:MGI Symbol;Acc:MGI:1923330]	protein_coding;retained_intron;nonsense_mediated_decay	1.76	1.92	3.59	0.96	1.17	1.12	1.16	down	yes
ENSMUSG00000000730	Dnmt3l	ENSMUST00000131825;ENSMUST00000144446;ENSMUST00000138785;ENSMUST00000135316;ENSMUST00000000746;ENSMUST00000151242;ENSMUST00000139539;ENSMUST00000123940	GO:0000794(condensed nuclear chromosome);GO:0001701(in utero embryonic development);GO:0001890(placenta development);GO:0005515(protein binding);GO:0005634(nucleus);GO:0005654(nucleoplasm);GO:0005720(nuclear heterochromatin);GO:0005737(cytoplasm);GO:0006306(DNA methylation);GO:0007141(male meiosis I);GO:0007283(spermatogenesis);GO:0008047(enzyme activator activity);GO:0008168(methyltransferase ac…	NA	K17400	NA	DNA (cytosine-5-)-methyltransferase 3-like [Source:MGI Symbol;Acc:MGI:1859287]	protein_coding;retained_intron;processed_transcript	2.1	1.88	1.98	0.63	1.08	0.82	1.23	down	yes
ENSMUSG00000021749	Oit1	ENSMUST00000022269;ENSMUST00000224529	GO:0003674(molecular_function);GO:0005575(cellular_component);GO:0005576(extracellular region);GO:0016020(membrane);GO:0016021(integral component of membrane);GO:0046676(negative regulation of insulin secretion);GO:0070093(negative regulation of glucagon secretion);GO:0070093(negative regulation of glucagon secretion)	NA	NA	NA	oncoprotein induced transcript 1 [Source:MGI Symbol;Acc:MGI:1201784]	protein_coding	0.62	0.72	0.45	0.05	0.15	0.23	2.06	down	yes
ENSMUSG00000112255	Gm47594	ENSMUST00000219114	NA	NA	NA	NA	predicted gene, 47594 [Source:MGI Symbol;Acc:MGI:6096642]	TEC	1.67	0.63	0.68	0.22	0.41	0.35	1.61	down	yes
ENSMUSG00000038295	Atg9b	ENSMUST00000059401;ENSMUST00000138716;ENSMUST00000128831	GO:0000045(autophagosome assembly);GO:0000407(phagophore assembly site);GO:0000421(autophagosome membrane);GO:0000422(autophagy of mitochondrion);GO:0003674(molecular_function);GO:0005737(cytoplasm);GO:0005776(autophagosome);GO:0006914(autophagy);GO:0016020(membrane);GO:0016021(integral component of membrane);GO:0031410(cytoplasmic vesicle);GO:0034497(protein localization to phagophore assembly s…	04136(Autophagy - other);04137(Mitophagy - animal);04140(Autophagy - animal);04140(Autophagy - animal)	K17907	NA	autophagy related 9B [Source:MGI Symbol;Acc:MGI:2685420]	protein_coding;processed_transcript	0.3	0.5	0.44	0.12	0.13	0.15	1.63	down	yes
ENSMUSG00000075122	Cd80	ENSMUST00000099816;ENSMUST00000231716;ENSMUST00000232409	GO:0005515(protein binding);GO:0006955(immune response);GO:0007165(signal transduction);GO:0007166(cell surface receptor signaling pathway);GO:0009897(external side of plasma membrane);GO:0009986(cell surface);GO:0015026(coreceptor activity);GO:0016020(membrane);GO:0016021(integral component of membrane);GO:0031295(T cell costimulation);GO:0042102(positive regulation of T cell proliferation);GO:0…	04514(Cell adhesion molecules (CAMs));04620(Toll-like receptor signaling pathway);04672(Intestinal immune network for IgA production);04940(Type I diabetes mellitus);05320(Autoimmune thyroid disease);05322(Systemic lupus erythematosus);05323(Rheumatoid arthritis);05330(Allograft rejection);05332(Graft-versus-host disease);05416(Viral myocarditis);05416(Viral myocarditis)	K05412	NA	CD80 antigen [Source:MGI Symbol;Acc:MGI:101775]	protein_coding	0.5	0.44	0.45	0.16	0.13	0.17	1.57	down	yes
ENSMUSG00000098318	Lockd	ENSMUST00000184504;ENSMUST00000183867;ENSMUST00000184991;ENSMUST00000183905;ENSMUST00000185152	NA	NA	NA	NA	lncRNA downstream of Cdkn1b [Source:MGI Symbol;Acc:MGI:1915081]	lncRNA	4.88	3.46	3.31	1.13	2.66	1.82	1.05	down	yes
ENSMUSG00000003849	Nqo1	ENSMUST00000003947	GO:0003955(NAD(P)H dehydrogenase (quinone) activity);GO:0004784(superoxide dismutase activity);GO:0005623(cell);GO:0005737(cytoplasm);GO:0005829(cytosol);GO:0006801(superoxide metabolic process);GO:0006979(response to oxidative stress);GO:0007568(aging);GO:0007584(response to nutrient);GO:0009055(electron transfer activity);GO:0014070(response to organic cyclic compound);GO:0016491(oxidoreductase…	00130(Ubiquinone and other terpenoid-quinone biosynthesis);05200(Pathways in cancer);05225(Hepatocellular carcinoma);05418(Fluid shear stress and atherosclerosis)	K00355	EC:1.6.5.2	NAD(P)H dehydrogenase, quinone 1 [Source:MGI Symbol;Acc:MGI:103187]	protein_coding	6.08	15.31	14.31	4.93	6.62	4.36	1.17	down	yes
ENSMUSG00000045009	Prrt3	ENSMUST00000204268;ENSMUST00000101059;ENSMUST00000204134;ENSMUST00000205170;ENSMUST00000205075	GO:0003674(molecular_function);GO:0005575(cellular_component);GO:0008150(biological_process);GO:0016020(membrane);GO:0016021(integral component of membrane);GO:0016021(integral component of membrane)	NA	NA	NA	proline-rich transmembrane protein 3 [Source:MGI Symbol;Acc:MGI:2444810]	protein_coding	0.37	0.54	0.44	0.16	0.2	0.07	1.66	down	yes
ENSMUSG00000074183	Gsta1	ENSMUST00000098537;ENSMUST00000127192	GO:0004364(glutathione transferase activity);GO:0004601(peroxidase activity);GO:0004769(steroid delta-isomerase activity);GO:0005515(protein binding);GO:0005829(cytosol);GO:0006693(prostaglandin metabolic process);GO:0006749(glutathione metabolic process);GO:0006805(xenobiotic metabolic process);GO:0009617(response to bacterium);GO:0016491(oxidoreductase activity);GO:0016740(transferase activity)…	00480(Glutathione metabolism);00980(Metabolism of xenobiotics by cytochrome P450);00982(Drug metabolism - cytochrome P450);00983(Drug metabolism - other enzymes);01524(Platinum drug resistance);05200(Pathways in cancer);05204(Chemical carcinogenesis);05225(Hepatocellular carcinoma);05418(Fluid shear stress and atherosclerosis);05418(Fluid shear stress and atherosclerosis)	K00799	EC:2.5.1.18	glutathione S-transferase, alpha 1 (Ya) [Source:MGI Symbol;Acc:MGI:1095417]	protein_coding;retained_intron	4.73	10.7	11.02	1.39	5.17	2.56	1.54	down	yes
ENSMUSG00000042340	Ctf1	ENSMUST00000047393;ENSMUST00000206506;ENSMUST00000206073;ENSMUST00000206997;ENSMUST00000205655	GO:0005125(cytokine activity);GO:0005146(leukemia inhibitory factor receptor binding);GO:0005576(extracellular region);GO:0005615(extracellular space);GO:0007166(cell surface receptor signaling pathway);GO:0007399(nervous system development);GO:0042531(positive regulation of tyrosine phosphorylation of STAT protein);GO:0048666(neuron development);GO:0048861(leukemia inhibitory factor signaling pa…	04060(Cytokine-cytokine receptor interaction);04630(Jak-STAT signaling pathway);04630(Jak-STAT signaling pathway)	K05422	NA	cardiotrophin 1 [Source:MGI Symbol;Acc:MGI:105115]	protein_coding;processed_transcript	5.07	5.35	6.47	1.72	3.2	2.94	1.1	down	yes
ENSMUSG00000044217	Aqp5	ENSMUST00000230998;ENSMUST00000229264;ENSMUST00000169082;ENSMUST00000088200;ENSMUST00000231163;ENSMUST00000229728	GO:0005515(protein binding);GO:0005783(endoplasmic reticulum);GO:0005886(plasma membrane);GO:0005887(integral component of plasma membrane);GO:0005902(microvillus);GO:0006833(water transport);GO:0009925(basal plasma membrane);GO:0015250(water channel activity);GO:0015267(channel activity);GO:0015670(carbon dioxide transport);GO:0016020(membrane);GO:0016021(integral component of membrane);GO:00163…	04970(Salivary secretion);04970(Salivary secretion)	K09867	NA	aquaporin 5 [Source:MGI Symbol;Acc:MGI:106215]	retained_intron;protein_coding	39.85	59.92	55.37	9.43	41.29	14.11	1.26	down	yes
ENSMUSG00000049287	Iba57	ENSMUST00000054523;ENSMUST00000137433;ENSMUST00000069631	GO:0005515(protein binding);GO:0005739(mitochondrion);GO:0005759(mitochondrial matrix);GO:0006783(heme biosynthetic process);GO:0016226(iron-sulfur cluster assembly);GO:0016740(transferase activity);GO:0016740(transferase activity)	NA	K22073	EC:2.1.-.-	IBA57 homolog, iron-sulfur cluster assembly [Source:MGI Symbol;Acc:MGI:3041174]	protein_coding	2.8	3.17	3.33	0.7	2.19	1.25	1.16	down	yes
ENSMUSG00000110350	Gm10252	ENSMUST00000209541	NA	NA	NA	NA	predicted gene 10252 [Source:MGI Symbol;Acc:MGI:3704292]	TEC	1.75	2.28	2.12	0.84	0.56	0.82	1.47	down	yes
ENSMUSG00000058542	Gm15590	ENSMUST00000078419	NA	NA	NA	NA	predicted gene 15590 [Source:MGI Symbol;Acc:MGI:3831433]	processed_pseudogene	22.06	29.87	37.05	8.09	16.47	18.02	1.06	down	yes
ENSMUSG00000027329	Spef1	ENSMUST00000110218;ENSMUST00000028801;ENSMUST00000127987	GO:0005515(protein binding);GO:0005737(cytoplasm);GO:0005856(cytoskeleton);GO:0005929(cilium);GO:0005930(axoneme);GO:0007026(negative regulation of microtubule depolymerization);GO:0008017(microtubule binding);GO:0016477(cell migration);GO:0031514(motile cilium);GO:0042995(cell projection);GO:0051493(regulation of cytoskeleton organization);GO:0051493(regulation of cytoskeleton organization)	NA	NA	NA	sperm flagellar 1 [Source:MGI Symbol;Acc:MGI:3513546]	protein_coding	0.57	0.46	2.57	0.47	0.27	0.15	2.01	down	yes
ENSMUSG00000042111	Ccdc115	ENSMUST00000042493;ENSMUST00000188583	GO:0005623(cell);GO:0005764(lysosome);GO:0005768(endosome);GO:0005783(endoplasmic reticulum);GO:0005793(endoplasmic reticulum-Golgi intermediate compartment);GO:0006879(cellular iron ion homeostasis);GO:0007042(lysosomal lumen acidification);GO:0016471(vacuolar proton-transporting V-type ATPase complex);GO:0030137(COPI-coated vesicle);GO:0031410(cytoplasmic vesicle);GO:0036295(cellular response t…	NA	NA	NA	coiled-coil domain containing 115 [Source:MGI Symbol;Acc:MGI:1916918]	protein_coding;retained_intron	10.32	2.93	7.74	1.5	2.19	4.35	1.38	down	yes
ENSMUSG00000106951	5930430L01Rik	ENSMUST00000145042;ENSMUST00000152575	NA	NA	NA	NA	RIKEN cDNA 5930430L01 gene [Source:MGI Symbol;Acc:MGI:2443110]	lncRNA	3.25	4.13	3.08	0.85	2.13	1.97	1.08	down	yes
ENSMUSG00000090564	A430057M04Rik	ENSMUST00000169054;ENSMUST00000170150	NA	NA	NA	NA	RIKEN cDNA A430057M04 gene [Source:MGI Symbol;Acc:MGI:2442125]	lncRNA	1.3	1.19	1.18	0.43	0.72	0.59	1.07	down	yes
ENSMUSG00000001240	Ramp2	ENSMUST00000128260;ENSMUST00000129680;ENSMUST00000151830;ENSMUST00000107282;ENSMUST00000122006;ENSMUST00000138229;ENSMUST00000149585;ENSMUST00000149006	GO:0001525(angiogenesis);GO:0001570(vasculogenesis);GO:0001605(adrenomedullin receptor activity);GO:0002040(sprouting angiogenesis);GO:0005623(cell);GO:0005737(cytoplasm);GO:0005886(plasma membrane);GO:0006816(calcium ion transport);GO:0006886(intracellular protein transport);GO:0007186(G protein-coupled receptor signaling pathway);GO:0007189(adenylate cyclase-activating G protein-coupled recepto…	NA	NA	NA	receptor (calcitonin) activity modifying protein 2 [Source:MGI Symbol;Acc:MGI:1859650]	nonsense_mediated_decay;protein_coding;retained_intron	0.03	0.12	10.82	0.24	0.23	0.31	3.82	down	yes
ENSMUSG00000030157	Clec2d	ENSMUST00000032260	GO:0004888(transmembrane signaling receptor activity);GO:0005515(protein binding);GO:0005886(plasma membrane);GO:0005887(integral component of plasma membrane);GO:0006968(cellular defense response);GO:0009897(external side of plasma membrane);GO:0016020(membrane);GO:0016021(integral component of membrane);GO:0030246(carbohydrate binding);GO:0042270(protection from natural killer cell mediated cyt…	NA	NA	NA	C-type lectin domain family 2, member d [Source:MGI Symbol;Acc:MGI:2135589]	protein_coding	62.01	39.21	40.35	5.41	33.87	18.53	1.29	down	yes
ENSMUSG00000052974	Cyp2f2	ENSMUST00000003100;ENSMUST00000206552;ENSMUST00000133841	GO:0004497(monooxygenase activity);GO:0005506(iron ion binding);GO:0005737(cytoplasm);GO:0005783(endoplasmic reticulum);GO:0005789(endoplasmic reticulum membrane);GO:0006082(organic acid metabolic process);GO:0006805(xenobiotic metabolic process);GO:0008392(arachidonic acid epoxygenase activity);GO:0008395(steroid hydroxylase activity);GO:0009636(response to toxic substance);GO:0016020(membrane);…	00980(Metabolism of xenobiotics by cytochrome P450);00980(Metabolism of xenobiotics by cytochrome P450)	K07416	EC:1.14.14.1	cytochrome P450, family 2, subfamily f, polypeptide 2 [Source:MGI Symbol;Acc:MGI:88608]	protein_coding;processed_transcript	3.92	6.72	5.9	1.46	3.68	2.49	1.12	down	yes
ENSMUSG00000106891	Gm43460	ENSMUST00000202491	NA	NA	NA	NA	predicted gene 43460 [Source:MGI Symbol;Acc:MGI:5663597]	TEC	0.81	1.4	1.06	0.03	0.5	0.02	2.58	down	yes
ENSMUSG00000027485	Bpifb1	ENSMUST00000028987;ENSMUST00000123017;ENSMUST00000081816	GO:0002227(innate immune response in mucosa);GO:0002376(immune system process);GO:0005576(extracellular region);GO:0005615(extracellular space);GO:0008289(lipid binding);GO:0034144(negative regulation of toll-like receptor 4 signaling pathway);GO:0045087(innate immune response);GO:0045087(innate immune response)	NA	NA	NA	BPI fold containing family B, member 1 [Source:MGI Symbol;Acc:MGI:2137431]	protein_coding;retained_intron	0.6	1.65	1.41	0.34	0.69	0.35	1.4	down	yes
ENSMUSG00000036913	Trim67	ENSMUST00000167588;ENSMUST00000041106;ENSMUST00000211867	GO:0005515(protein binding);GO:0005737(cytoplasm);GO:0005856(cytoskeleton);GO:0008270(zinc ion binding);GO:0010976(positive regulation of neuron projection development);GO:0046580(negative regulation of Ras protein signal transduction);GO:0046872(metal ion binding);GO:2000060(positive regulation of ubiquitin-dependent protein catabolic process);GO:2000060(positive regulation of ubiquitin-dependen…	NA	K10649	NA	tripartite motif-containing 67 [Source:MGI Symbol;Acc:MGI:3045323]	protein_coding;nonsense_mediated_decay	0.4	0.26	0.3	0.15	0.12	0.13	1.25	down	yes
ENSMUSG00000106621	Gm42752	ENSMUST00000198394	NA	NA	NA	NA	predicted gene 42752 [Source:MGI Symbol;Acc:MGI:5662889]	TEC	2.03	2.81	1.62	1.01	0.64	0.9	1.34	down	yes
ENSMUSG00000042041	2010003K11Rik	ENSMUST00000048482	GO:0003674(molecular_function);GO:0005575(cellular_component);GO:0008150(biological_process)	NA	NA	NA	RIKEN cDNA 2010003K11 gene [Source:MGI Symbol;Acc:MGI:1917111]	protein_coding	1.81	2.09	3.47	0.2	1.43	0.38	1.87	down	yes
ENSMUSG00000030313	Dennd5b	ENSMUST00000111557;ENSMUST00000150436;ENSMUST00000145555;ENSMUST00000204583;ENSMUST00000127727;ENSMUST00000129539;ENSMUST00000204030	GO:0005085(guanyl-nucleotide exchange factor activity);GO:0005515(protein binding);GO:0016020(membrane);GO:0016021(integral component of membrane);GO:0017112(Rab guanyl-nucleotide exchange factor activity);GO:1905885(positive regulation of triglyceride transport);GO:1905885(positive regulation of triglyceride transport)	NA	K20164	NA	DENN/MADD domain containing 5B [Source:MGI Symbol;Acc:MGI:2444273]	protein_coding;retained_intron	0.52	1.18	0.66	0.06	0.51	0.08	1.86	down	yes
ENSMUSG00000059776	Rpl13-ps6	ENSMUST00000079761	NA	NA	NA	NA	ribosomal protein L13, pseudogene 6 [Source:MGI Symbol;Acc:MGI:3642685]	processed_pseudogene	9.14	13.33	27.26	8.68	3.96	8.27	1.25	down	yes
ENSMUSG00000103309	BC037039	ENSMUST00000192003	NA	NA	NA	NA	cDNA sequence BC037039 [Source:MGI Symbol;Acc:MGI:3697820]	lncRNA	0.81	1.07	0.61	0.25	0.4	0.32	1.38	down	yes
ENSMUSG00000085436	Zfp335os	ENSMUST00000129364;ENSMUST00000142338	NA	NA	NA	NA	zinc finger protein 335, opposite strand [Source:MGI Symbol;Acc:MGI:3649775]	lncRNA	4.58	3.79	4.75	1.1	2.95	1.79	1.17	down	yes
ENSMUSG00000090544	Gm6576	ENSMUST00000169678	NA	NA	NA	NA	predicted gene 6576 [Source:MGI Symbol;Acc:MGI:3646644]	processed_pseudogene	20.37	39.96	9.5	5.73	13.97	9.59	1.25	down	yes
ENSMUSG00000108435	Gm45051	ENSMUST00000206838	NA	NA	NA	NA	predicted gene 45051 [Source:MGI Symbol;Acc:MGI:5753627]	lncRNA	1.33	1.19	0.66	0.2	0.59	0.16	1.74	down	yes
ENSMUSG00000055676	Gm5069	ENSMUST00000192714;ENSMUST00000050581	NA	NA	NA	NA	predicted pseudogene 5069 [Source:MGI Symbol;Acc:MGI:3644516]	transcribed_processed_pseudogene;processed_transcript	1.7	1.35	2.19	0.68	0.55	0.91	1.29	down	yes
ENSMUSG00000097754	Ptgs2os2	ENSMUST00000181308	NA	NA	NA	NA	prostaglandin-endoperoxide synthase 2, opposite strand 2 [Source:MGI Symbol;Acc:MGI:5477181]	lncRNA	0.55	0.88	0.31	0.23	0.18	0.17	1.59	down	yes
ENSMUSG00000083988	Rps10-ps4	ENSMUST00000120308	NA	NA	NA	NA	ribosomal protein S10, pseudogene 4 [Source:MGI Symbol;Acc:MGI:3783077]	processed_pseudogene	3.38	4.63	5.94	1.51	2.37	1.81	1.3	down	yes
ENSMUSG00000086965	Rtl10	ENSMUST00000146673	GO:0003674(molecular_function);GO:0005575(cellular_component);GO:0008150(biological_process)	NA	NA	NA	retrotransposon Gag like 10 [Source:MGI Symbol;Acc:MGI:3833934]	protein_coding	1.72	1.79	2	0.76	0.69	0.8	1.29	down	yes
ENSMUSG00000053332	Gas5	ENSMUST00000161229;ENSMUST00000159157;ENSMUST00000163081;ENSMUST00000159404;ENSMUST00000160152;ENSMUST00000159037;ENSMUST00000161461;ENSMUST00000160551;ENSMUST00000159663;ENSMUST00000159119;ENSMUST00000160516;ENSMUST00000161623;ENSMUST00000159399;ENSMUST00000159438;ENSMUST00000161380;ENSMUST00000160497;ENSMUST00000159706;ENSMUST00000162558;ENSMUST00000162289;ENSMUST00000160429;ENSMUST00000159890;…	NA	NA	NA	NA	growth arrest specific 5 [Source:MGI Symbol;Acc:MGI:95659]	retained_intron;lncRNA	0.97	0.83	1.28	0.41	0.41	0.6	1.12	down	yes
ENSMUSG00000097820	E530011L22Rik	ENSMUST00000181325;ENSMUST00000216791	NA	NA	NA	NA	RIKEN cDNA E530011L22 gene [Source:MGI Symbol;Acc:MGI:2443770]	lncRNA	0.3	1.03	0.82	0.36	0.22	0.29	1.3	down	yes
ENSMUSG00000114055	Gm32089	ENSMUST00000221222	NA	NA	NA	NA	predicted gene, 32089 [Source:MGI Symbol;Acc:MGI:5591248]	lncRNA	1.08	0.45	0.87	0.1	0.2	0.44	1.71	down	yes
ENSMUSG00000110692	Gm33460	ENSMUST00000212286	NA	NA	NA	NA	predicted gene, 33460 [Source:MGI Symbol;Acc:MGI:5592619]	lncRNA	4.04	2.63	2.02	0.53	1.51	1.12	1.46	down	yes
ENSMUSG00000014782	Plekhg4	ENSMUST00000214056;ENSMUST00000159286;ENSMUST00000160650;ENSMUST00000161672;ENSMUST00000014927;ENSMUST00000160191	GO:0003674(molecular_function);GO:0005085(guanyl-nucleotide exchange factor activity);GO:0005089(Rho guanyl-nucleotide exchange factor activity);GO:0005575(cellular_component);GO:0035023(regulation of Rho protein signal transduction);GO:0090630(activation of GTPase activity);GO:0090630(activation of GTPase activity)	NA	NA	NA	pleckstrin homology domain containing, family G (with RhoGef domain) member 4 [Source:MGI Symbol;Acc:MGI:2142544]	protein_coding;nonsense_mediated_decay;retained_intron	0.56	1.46	1.54	0.51	0.73	0.31	1.2	down	yes
ENSMUSG00000038600	Atp6v0a4	ENSMUST00000114908;ENSMUST00000138385;ENSMUST00000135594;ENSMUST00000144752;ENSMUST00000130816;ENSMUST00000132736;ENSMUST00000040259	GO:0000220(vacuolar proton-transporting V-type ATPase, V0 domain);GO:0001503(ossification);GO:0005623(cell);GO:0005768(endosome);GO:0005886(plasma membrane);GO:0005903(brush border);GO:0006811(ion transport);GO:0006885(regulation of pH);GO:0007035(vacuolar acidification);GO:0007588(excretion);GO:0007605(sensory perception of sound);GO:0008553(proton-exporting ATPase activity, phosphorylative mech…	00190(Oxidative phosphorylation);04142(Lysosome);04145(Phagosome);04721(Synaptic vesicle cycle);04966(Collecting duct acid secretion);05152(Tuberculosis);05165(Human papillomavirus infection);05323(Rheumatoid arthritis);05323(Rheumatoid arthritis)	K02154	NA	ATPase, H+ transporting, lysosomal V0 subunit A4 [Source:MGI Symbol;Acc:MGI:2153480]	protein_coding;retained_intron;processed_transcript	0.72	0.94	0.73	0.35	0.52	0.27	1.07	down	yes
ENSMUSG00000078588	Ccdc24	ENSMUST00000164853;ENSMUST00000167287;ENSMUST00000171052;ENSMUST00000131938;ENSMUST00000106422;ENSMUST00000130758;ENSMUST00000166325;ENSMUST00000163974;ENSMUST00000154439	GO:0001835(blastocyst hatching);GO:0003674(molecular_function);GO:0005575(cellular_component);GO:0005575(cellular_component)	NA	NA	NA	coiled-coil domain containing 24 [Source:MGI Symbol;Acc:MGI:2685874]	protein_coding;nonsense_mediated_decay;processed_transcript;retained_intron	0.32	1.8	1.51	0.51	0.56	0.28	1.42	down	yes
ENSMUSG00000081643	Gm11605	ENSMUST00000120413	NA	NA	NA	NA	predicted gene 11605 [Source:MGI Symbol;Acc:MGI:3651339]	processed_pseudogene	3.35	14.07	2.66	2.44	1.64	2.89	1.53	down	yes
ENSMUSG00000113188	Gm35638	ENSMUST00000220724	NA	NA	NA	NA	predicted gene, 35638 [Source:MGI Symbol;Acc:MGI:5594797]	processed_pseudogene	10.81	3.91	13.23	3.46	4.62	4.56	1.14	down	yes
ENSMUSG00000078139	AK157302	ENSMUST00000104942	GO:0005198(structural molecule activity);GO:0005739(mitochondrion);GO:0016226(iron-sulfur cluster assembly);GO:0051536(iron-sulfur cluster binding);GO:0051537(2 iron, 2 sulfur cluster binding);GO:0097428(protein maturation by iron-sulfur cluster transfer)	NA	NA	NA	cDNA sequence AK157302 [Source:MGI Symbol;Acc:MGI:3574096]	protein_coding	0.49	0.38	1.58	0.32	0.3	0.19	1.59	down	yes
ENSMUSG00000021565	Slc6a19	ENSMUST00000022048;ENSMUST00000132085;ENSMUST00000140878;ENSMUST00000120322;ENSMUST00000139087;ENSMUST00000123997;ENSMUST00000124406	GO:0005328(neurotransmitter:sodium symporter activity);GO:0005515(protein binding);GO:0005886(plasma membrane);GO:0005887(integral component of plasma membrane);GO:0006836(neurotransmitter transport);GO:0006865(amino acid transport);GO:0007584(response to nutrient);GO:0015175(neutral amino acid transmembrane transporter activity);GO:0015293(symporter activity);GO:0015804(neutral amino acid transp…	04974(Protein digestion and absorption);04978(Mineral absorption);04978(Mineral absorption)	K05334	NA	solute carrier family 6 (neurotransmitter transporter), member 19 [Source:MGI Symbol;Acc:MGI:1921588]	protein_coding;retained_intron;processed_transcript;nonsense_mediated_decay	0.54	0.52	0.5	0.17	0.35	0.11	1.29	down	yes
ENSMUSG00000111904	Gm2395	ENSMUST00000217896	NA	NA	NA	NA	predicted gene 2395 [Source:MGI Symbol;Acc:MGI:3780563]	processed_pseudogene	7.57	2.93	1.61	0.48	2.3	0.28	1.99	down	yes
ENSMUSG00000086067	Gm16183	ENSMUST00000127527	NA	NA	NA	NA	predicted gene 16183 [Source:MGI Symbol;Acc:MGI:3802174]	lncRNA	2.84	1.93	1.8	0.51	1.27	1.03	1.23	down	yes
ENSMUSG00000028261	Ndufaf4	ENSMUST00000029925;ENSMUST00000151249;ENSMUST00000146721	GO:0003674(molecular_function);GO:0005516(calmodulin binding);GO:0005739(mitochondrion);GO:0008284(positive regulation of cell population proliferation);GO:0010257(NADH dehydrogenase complex assembly);GO:0016020(membrane);GO:0031966(mitochondrial membrane);GO:0032981(mitochondrial respiratory chain complex I assembly);GO:0043066(negative regulation of apoptotic process);GO:0043066(negative regula…	04714(Thermogenesis);04714(Thermogenesis)	K18161	NA	NADH:ubiquinone oxidoreductase complex assembly factor 4 [Source:MGI Symbol;Acc:MGI:1915743]	protein_coding;processed_transcript	2.79	1.06	1.32	0.94	0.82	0.75	1.04	down	yes
ENSMUSG00000039337	Tex19	ENSMUST00000039146	GO:0001890(placenta development);GO:0003723(RNA binding);GO:0005515(protein binding);GO:0005634(nucleus);GO:0005737(cytoplasm);GO:0007140(male meiotic nuclear division);GO:0007283(spermatogenesis);GO:0008584(male gonad development);GO:0010529(negative regulation of transposition);GO:0030154(cell differentiation);GO:0034584(piRNA binding);GO:0051321(meiotic cell cycle)	NA	NA	NA	testis expressed gene 19.2 [Source:MGI Symbol;Acc:MGI:1918206]	protein_coding	1.32	2.68	2.96	1.05	1.45	0.76	1.09	down	yes
ENSMUSG00000091655	Gm8741	ENSMUST00000174736	NA	NA	NA	NA	predicted gene 8741 [Source:MGI Symbol;Acc:MGI:3644779]	processed_pseudogene	5.55	12.3	3.82	4.26	0.63	2.03	1.65	down	yes
ENSMUSG00000048142	Nat8l	ENSMUST00000056355;ENSMUST00000201041	GO:0005737(cytoplasm);GO:0005739(mitochondrion);GO:0008080(N-acetyltransferase activity);GO:0016020(membrane);GO:0016021(integral component of membrane);GO:0017188(aspartate N-acetyltransferase activity);GO:0031966(mitochondrial membrane);GO:0031966(mitochondrial membrane)	00250(Alanine, aspartate and glutamate metabolism);00250(Alanine, aspartate and glutamate metabolism)	K18309	EC:2.3.1.17	N-acetyltransferase 8-like [Source:MGI Symbol;Acc:MGI:2447776]	protein_coding;processed_transcript	0.27	0.26	0.28	0.12	0.14	0.12	1.14	down	yes
ENSMUSG00000027488	Snta1	ENSMUST00000109728;ENSMUST00000133018;ENSMUST00000028991	GO:0002027(regulation of heart rate);GO:0003117(regulation of vasoconstriction by circulating norepinephrine);GO:0003779(actin binding);GO:0005198(structural molecule activity);GO:0005515(protein binding);GO:0005516(calmodulin binding);GO:0005737(cytoplasm);GO:0005856(cytoskeleton);GO:0005886(plasma membrane);GO:0007528(neuromuscular junction development);GO:0016010(dystrophin-associated glycopro…	NA	NA	NA	syntrophin, acidic 1 [Source:MGI Symbol;Acc:MGI:101772]	protein_coding;processed_transcript	1.11	0.98	1.48	0.43	0.63	0.7	1.01	down	yes
ENSMUSG00000092118	Fancf	ENSMUST00000169357	GO:0001541(ovarian follicle development);GO:0005634(nucleus);GO:0005654(nucleoplasm);GO:0006281(DNA repair);GO:0006974(cellular response to DNA damage stimulus);GO:0007283(spermatogenesis);GO:0016567(protein ubiquitination);GO:0036297(interstrand cross-link repair);GO:0043240(Fanconi anaemia nuclear complex);GO:0061630(ubiquitin protein ligase activity)	03460(Fanconi anemia pathway)	K10893	NA	Fanconi anemia, complementation group F [Source:MGI Symbol;Acc:MGI:3689889]	protein_coding	4.74	8.1	2.58	1.79	2.45	3.22	1.05	down	yes
ENSMUSG00000015943	Bola1	ENSMUST00000107099;ENSMUST00000016087;ENSMUST00000177442	GO:0003674(molecular_function);GO:0005739(mitochondrion);GO:0006351(transcription, DNA-templated);GO:0006351(transcription, DNA-templated)	NA	K22066	NA	bolA-like 1 (E. coli) [Source:MGI Symbol;Acc:MGI:1916418]	protein_coding	16.94	16.28	17.5	1.15	13.45	1.36	1.67	down	yes
ENSMUSG00000033066	Gas7	ENSMUST00000108682;ENSMUST00000145496;ENSMUST00000140863;ENSMUST00000129801;ENSMUST00000147276;ENSMUST00000133367;ENSMUST00000108681;ENSMUST00000136796;ENSMUST00000151784;ENSMUST00000041611;ENSMUST00000108680	GO:0005515(protein binding);GO:0005515(protein binding)	NA	K18618	NA	growth arrest specific 7 [Source:MGI Symbol;Acc:MGI:1202388]	protein_coding;processed_transcript	0.19	0.09	0.15	0.03	0.09	0.05	1.41	down	yes
ENSMUSG00000058385	H2bc8	ENSMUST00000079251	GO:0000786(nucleosome);GO:0002227(innate immune response in mucosa);GO:0003677(DNA binding);GO:0005615(extracellular space);GO:0005634(nucleus);GO:0005654(nucleoplasm);GO:0005694(chromosome);GO:0005829(cytosol);GO:0006334(nucleosome assembly);GO:0019731(antibacterial humoral response);GO:0042802(identical protein binding);GO:0046982(protein heterodimerization activity);GO:0050830(defense response…	NA	NA	NA	H2B clustered histone 8 [Source:MGI Symbol;Acc:MGI:2448386]	protein_coding	1.31	4.13	2.78	0.59	1.74	0.48	1.55	down	yes
ENSMUSG00000093989	Rnasek	ENSMUST00000040428;ENSMUST00000125752;ENSMUST00000141880	GO:0004518(nuclease activity);GO:0004519(endonuclease activity);GO:0004521(endoribonuclease activity);GO:0005575(cellular_component);GO:0016020(membrane);GO:0016021(integral component of membrane);GO:0016787(hydrolase activity);GO:0090305(nucleic acid phosphodiester bond hydrolysis);GO:0090502(RNA phosphodiester bond hydrolysis, endonucleolytic);GO:0090502(RNA phosphodiester bond hydrolysis, endo…	NA	NA	NA	ribonuclease, RNase K [Source:MGI Symbol;Acc:MGI:106369]	protein_coding;nonsense_mediated_decay	81.74	28.69	182.46	72.08	27.81	19.64	1.29	down	yes
ENSMUSG00000103710	D030062O11Rik	ENSMUST00000192660	NA	NA	NA	NA	RIKEN cDNA D030062O11 gene [Source:MGI Symbol;Acc:MGI:3641918]	TEC	0.35	0.46	0.33	0.13	0.16	0.19	1.28	down	yes
ENSMUSG00000030752	Kdm8	ENSMUST00000033010;ENSMUST00000135129	GO:0000086(G2/M transition of mitotic cell cycle);GO:0003674(molecular_function);GO:0003682(chromatin binding);GO:0004175(endopeptidase activity);GO:0004177(aminopeptidase activity);GO:0005515(protein binding);GO:0005575(cellular_component);GO:0005634(nucleus);GO:0005654(nucleoplasm);GO:0005694(chromosome);GO:0005829(cytosol);GO:0006325(chromatin organization);GO:0006508(proteolysis);GO:0007049(c…	NA	K10277	EC:1.14.11.27	lysine (K)-specific demethylase 8 [Source:MGI Symbol;Acc:MGI:1924285]	protein_coding	3.69	3.81	4.24	0.46	2.93	1.73	1.2	down	yes
ENSMUSG00000110156	Gm42067	ENSMUST00000210917;ENSMUST00000235359;ENSMUST00000209642	NA	NA	NA	NA	predicted gene, 42067 [Source:MGI Symbol;Acc:MGI:5624952]	lncRNA	0.62	0.89	0.5	0.18	0.37	0.27	1.3	down	yes
ENSMUSG00000070167	Snora57	ENSMUST00000093658	NA	NA	NA	NA	small nucleolar RNA, H/ACA box 57 [Source:MGI Symbol;Acc:MGI:5455599]	snoRNA	11.3	6.07	10.14	2.84	2.85	5.34	1.32	down	yes
ENSMUSG00000034918	Cdhr2	ENSMUST00000037145	GO:0005509(calcium ion binding);GO:0005886(plasma membrane);GO:0005887(integral component of plasma membrane);GO:0005903(brush border);GO:0007155(cell adhesion);GO:0007156(homophilic cell adhesion via plasma membrane adhesion molecules);GO:0016020(membrane);GO:0016021(integral component of membrane);GO:0016324(apical plasma membrane);GO:0030054(cell junction);GO:0030154(cell differentiation);GO:0…	NA	K16502	NA	cadherin-related family member 2 [Source:MGI Symbol;Acc:MGI:2687323]	protein_coding	0.81	1.15	1.59	0.33	0.86	0.49	1.08	down	yes
ENSMUSG00000115685	D730044K07Rik	ENSMUST00000228100	NA	NA	NA	NA	RIKEN cDNA D730044K07 gene [Source:MGI Symbol;Acc:MGI:1925101]	TEC	1.04	1.12	0.91	0.19	0.77	0.14	1.48	down	yes
ENSMUSG00000115869	Gm31814	ENSMUST00000229480;ENSMUST00000229881;ENSMUST00000230869;ENSMUST00000231080;ENSMUST00000228980;ENSMUST00000230785	NA	NA	NA	NA	predicted gene, 31814 [Source:MGI Symbol;Acc:MGI:5590973]	lncRNA	3.21	2.26	1.92	0.73	1.92	0.99	1.03	down	yes
ENSMUSG00000089365	Gm23823	ENSMUST00000158740	NA	NA	NA	NA	predicted gene, 23823 [Source:MGI Symbol;Acc:MGI:5453600]	snoRNA	25.97	21.36	23.52	9.81	16.55	8.64	1.02	down	yes
ENSMUSG00000025175	Fn3k	ENSMUST00000026175;ENSMUST00000092302;ENSMUST00000103014	GO:0000166(nucleotide binding);GO:0005524(ATP binding);GO:0005829(cytosol);GO:0016301(kinase activity);GO:0016310(phosphorylation);GO:0016740(transferase activity);GO:0030387(fructosamine-3-kinase activity);GO:0030389(fructosamine metabolic process);GO:0030855(epithelial cell differentiation);GO:0036525(protein deglycation);GO:0102193(protein-ribulosamine 3-kinase activity);GO:0102194(protein-fru…	NA	K15522	EC:2.7.1.171	fructosamine 3 kinase [Source:MGI Symbol;Acc:MGI:1926834]	protein_coding	0.34	0.34	0.32	0.18	0.14	0.03	1.52	down	yes
ENSMUSG00000101493	2810405F17Rik	ENSMUST00000189334	NA	NA	NA	NA	RIKEN cDNA 2810405F17 gene [Source:MGI Symbol;Acc:MGI:1917225]	lncRNA	0.9	1.28	0.81	0.48	0.4	0.39	1.24	down	yes
ENSMUSG00000017943	Gdap1l1	ENSMUST00000109420;ENSMUST00000137070;ENSMUST00000109421;ENSMUST00000018087	GO:0005515(protein binding);GO:0016020(membrane);GO:0016021(integral component of membrane);GO:0016021(integral component of membrane)	NA	NA	NA	ganglioside-induced differentiation-associated protein 1-like 1 [Source:MGI Symbol;Acc:MGI:2385163]	protein_coding	1.53	0.51	0.38	0.34	0.23	0.37	1.38	down	yes
ENSMUSG00000086610	Gm15408	ENSMUST00000124198	NA	NA	NA	NA	predicted gene 15408 [Source:MGI Symbol;Acc:MGI:3705101]	lncRNA	1.06	1.29	0.77	0.27	0.57	0.5	1.22	down	yes
ENSMUSG00000073775	Kti12	ENSMUST00000102738	GO:0000166(nucleotide binding);GO:0002098(tRNA wobble uridine modification);GO:0003674(molecular_function);GO:0005524(ATP binding);GO:0006357(regulation of transcription by RNA polymerase II);GO:0033588(Elongator holoenzyme complex)	NA	K15456	NA	KTI12 homolog, chromatin associated [Source:MGI Symbol;Acc:MGI:1923547]	protein_coding	3.17	1.86	2.27	0.44	1.16	1.69	1.15	down	yes
ENSMUSG00000049562	Ap5b1	ENSMUST00000096318;ENSMUST00000235575;ENSMUST00000235542	GO:0003674(molecular_function);GO:0015031(protein transport);GO:0016197(endosomal transport);GO:0030119(AP-type membrane coat adaptor complex);GO:0030119(AP-type membrane coat adaptor complex)	NA	K19022	NA	adaptor-related protein complex 5, beta 1 subunit [Source:MGI Symbol;Acc:MGI:2685808]	protein_coding	1.72	4.62	5.55	1.15	1.96	2.78	1.01	down	yes
ENSMUSG00000047246	H2bc6	ENSMUST00000091704;ENSMUST00000051091;ENSMUST00000129312	GO:0000786(nucleosome);GO:0002227(innate immune response in mucosa);GO:0003677(DNA binding);GO:0005615(extracellular space);GO:0005634(nucleus);GO:0005654(nucleoplasm);GO:0005694(chromosome);GO:0005829(cytosol);GO:0006334(nucleosome assembly);GO:0019731(antibacterial humoral response);GO:0042802(identical protein binding);GO:0046982(protein heterodimerization activity);GO:0050830(defense response…	05034(Alcoholism);05203(Viral carcinogenesis);05322(Systemic lupus erythematosus);05322(Systemic lupus erythematosus)	K11252	NA	H2B clustered histone 6 [Source:MGI Symbol;Acc:MGI:2448380]	protein_coding;processed_transcript	0.72	0.25	0.44	0.18	0.21	0.23	1.2	down	yes
ENSMUSG00000025779	Ly96	ENSMUST00000026881;ENSMUST00000191260;ENSMUST00000190366	GO:0001530(lipopolysaccharide binding);GO:0001875(lipopolysaccharide receptor activity);GO:0002376(immune system process);GO:0005515(protein binding);GO:0005576(extracellular region);GO:0005615(extracellular space);GO:0006954(inflammatory response);GO:0031226(intrinsic component of plasma membrane);GO:0031663(lipopolysaccharide-mediated signaling pathway);GO:0031666(positive regulation of lipopol…	04064(NF-kappa B signaling pathway);04620(Toll-like receptor signaling pathway);05133(Pertussis);05145(Toxoplasmosis);05145(Toxoplasmosis)	K05400	NA	lymphocyte antigen 96 [Source:MGI Symbol;Acc:MGI:1341909]	protein_coding;retained_intron	2.02	2.33	1.9	0.87	1.43	0.52	1.15	down	yes
ENSMUSG00000109251	E230032D23Rik	ENSMUST00000207959;ENSMUST00000207189;ENSMUST00000208797	NA	NA	NA	NA	RIKEN cDNA E230032D23 gene [Source:MGI Symbol;Acc:MGI:3041205]	lncRNA	1.28	1.06	0.83	0.4	0.72	0.26	1.2	down	yes
ENSMUSG00000047822	Angptl8	ENSMUST00000058777	GO:0005179(hormone activity);GO:0005576(extracellular region);GO:0006629(lipid metabolic process);GO:0007165(signal transduction);GO:0010954(positive regulation of protein processing);GO:0019216(regulation of lipid metabolic process);GO:0044255(cellular lipid metabolic process);GO:0045444(fat cell differentiation);GO:0048469(cell maturation);GO:0050746(regulation of lipoprotein metabolic process)…	04979(Cholesterol metabolism)	K22289	NA	angiopoietin-like 8 [Source:MGI Symbol;Acc:MGI:3643534]	protein_coding	7.12	1.98	1.77	0.9	0.85	2.41	1.38	down	yes
ENSMUSG00000097166	9330179D12Rik	ENSMUST00000180811;ENSMUST00000180569	NA	NA	NA	NA	RIKEN cDNA 9330179D12 gene [Source:MGI Symbol;Acc:MGI:1924808]	lncRNA	1.87	1.51	1.71	0.46	0.59	1.29	1.12	down	yes
ENSMUSG00000033174	Mgll	ENSMUST00000163271;ENSMUST00000113582;ENSMUST00000150180;ENSMUST00000113585;ENSMUST00000203608;ENSMUST00000089449;ENSMUST00000203824;ENSMUST00000205045;ENSMUST00000113581;ENSMUST00000151699	GO:0005654(nucleoplasm);GO:0005737(cytoplasm);GO:0005829(cytosol);GO:0006629(lipid metabolic process);GO:0006631(fatty acid metabolic process);GO:0006633(fatty acid biosynthetic process);GO:0009966(regulation of signal transduction);GO:0016020(membrane);GO:0016042(lipid catabolic process);GO:0016298(lipase activity);GO:0016787(hydrolase activity);GO:0019369(arachidonic acid metabolic process);GO:…	00561(Glycerolipid metabolism);04714(Thermogenesis);04723(Retrograde endocannabinoid signaling);04923(Regulation of lipolysis in adipocytes);04923(Regulation of lipolysis in adipocytes)	K01054	EC:3.1.1.23	monoglyceride lipase [Source:MGI Symbol;Acc:MGI:1346042]	protein_coding;nonsense_mediated_decay;retained_intron;processed_transcript	1.03	0.26	0.23	0.08	0.25	0.22	1.46	down	yes
ENSMUSG00000021108	Prkch	ENSMUST00000221153;ENSMUST00000119092;ENSMUST00000220898;ENSMUST00000021527	GO:0000166(nucleotide binding);GO:0004672(protein kinase activity);GO:0004674(protein serine/threonine kinase activity);GO:0004697(protein kinase C activity);GO:0004699(calcium-independent protein kinase C activity);GO:0005515(protein binding);GO:0005524(ATP binding);GO:0005737(cytoplasm);GO:0005829(cytosol);GO:0005886(plasma membrane);GO:0005911(cell-cell junction);GO:0006468(protein phosphoryla…	04270(Vascular smooth muscle contraction);04750(Inflammatory mediator regulation of TRP channels);04750(Inflammatory mediator regulation of TRP channels)	K18051	EC:2.7.11.13	protein kinase C, eta [Source:MGI Symbol;Acc:MGI:97600]	nonsense_mediated_decay;processed_transcript;retained_intron;protein_coding	0.26	0.37	0.28	0.18	0.17	0.09	1.06	down	yes
ENSMUSG00000079620	Muc4	ENSMUST00000096106;ENSMUST00000149773;ENSMUST00000115119;ENSMUST00000135753;ENSMUST00000132475;ENSMUST00000131419;ENSMUST00000143297;ENSMUST00000142355	GO:0005176(ErbB-2 class receptor binding);GO:0005615(extracellular space);GO:0007160(cell-matrix adhesion);GO:0010469(regulation of signaling receptor activity);GO:0016020(membrane);GO:0016021(integral component of membrane);GO:0030197(extracellular matrix constituent, lubricant activity);GO:0030197(extracellular matrix constituent, lubricant activity)	NA	K22017	NA	mucin 4 [Source:MGI Symbol;Acc:MGI:2153525]	protein_coding;retained_intron;processed_transcript	0.16	0.23	0.13	0.07	0.1	0.09	1.04	down	yes
ENSMUSG00000074807	Gm10762	ENSMUST00000238197;ENSMUST00000099385	NA	NA	NA	NA	predicted gene 10762 [Source:MGI Symbol;Acc:MGI:3704209]	lncRNA	0.63	0.24	0.37	0.12	0.17	0.22	1.28	down	yes
ENSMUSG00000072476	Gm9008	ENSMUST00000097218	GO:0016020(membrane);GO:0016021(integral component of membrane)	NA	NA	NA	predicted pseudogene 9008 [Source:MGI Symbol;Acc:MGI:3644000]	protein_coding	0.24	0.39	1.04	0.22	0.21	0.2	1.38	down	yes
ENSMUSG00000032297	Celf6	ENSMUST00000118549;ENSMUST00000129728;ENSMUST00000143916;ENSMUST00000129357;ENSMUST00000121266;ENSMUST00000034840;ENSMUST00000118164;ENSMUST00000146503	GO:0000381(regulation of alternative mRNA splicing, via spliceosome);GO:0003676(nucleic acid binding);GO:0003723(RNA binding);GO:0003729(mRNA binding);GO:0005634(nucleus);GO:0005737(cytoplasm);GO:0006376(mRNA splice site selection);GO:0006397(mRNA processing);GO:0045202(synapse);GO:0071625(vocalization behavior);GO:0099153(synaptic transmission, serotonergic);GO:1990904(ribonucleoprotein complex)…	NA	K13207	NA	CUGBP, Elav-like family member 6 [Source:MGI Symbol;Acc:MGI:1923433]	protein_coding;retained_intron;nonsense_mediated_decay	0.28	0.3	0.37	0.07	0.16	0.18	1.21	down	yes
ENSMUSG00000074026	Gm6091	ENSMUST00000098307	NA	NA	NA	NA	predicted pseudogene 6091 [Source:MGI Symbol;Acc:MGI:3648068]	processed_pseudogene	14.15	12.49	15.92	7.73	8.8	4.43	1.02	down	yes
ENSMUSG00000052673	Gm9887	ENSMUST00000053451;ENSMUST00000238276	NA	NA	NA	NA	predicted gene 9887 [Source:MGI Symbol;Acc:MGI:3642578]	lncRNA	0.6	0.57	1	0.28	0.42	0.29	1.14	down	yes
ENSMUSG00000097083	D930019O06Rik	ENSMUST00000181841	NA	NA	NA	NA	RIKEN cDNA D930019O06 [Source:MGI Symbol;Acc:MGI:3043219]	lncRNA	0.28	0.23	0.4	0.14	0.18	0.06	1.25	down	yes
ENSMUSG00000107853	Gm18584	ENSMUST00000203098	NA	NA	NA	NA	predicted gene, 18584 [Source:MGI Symbol;Acc:MGI:5010769]	processed_pseudogene	2.06	2.6	2.25	1.62	1.06	0.63	1.06	down	yes
ENSMUSG00000079494	Nat8f5	ENSMUST00000032074	GO:0001702(gastrulation with mouth forming second);GO:0005783(endoplasmic reticulum);GO:0005794(Golgi apparatus);GO:0007162(negative regulation of cell adhesion);GO:0007275(multicellular organism development);GO:0007368(determination of left/right symmetry);GO:0007369(gastrulation);GO:0007507(heart development);GO:0008080(N-acetyltransferase activity);GO:0016020(membrane);GO:0016021(integral comp…	NA	NA	NA	N-acetyltransferase 8 (GCN5-related) family member 5 [Source:MGI Symbol;Acc:MGI:1916299]	protein_coding	3.08	1.17	1.19	0.63	0.69	1.08	1.18	down	yes
ENSMUSG00000070522	Gm6505	ENSMUST00000094335	NA	NA	NA	NA	predicted pseudogene 6505 [Source:MGI Symbol;Acc:MGI:3648080]	processed_pseudogene	3	2.93	1.44	1.29	1.26	0.86	1.11	down	yes
ENSMUSG00000036528	Ppfibp2	ENSMUST00000098134;ENSMUST00000208504;ENSMUST00000040056;ENSMUST00000208956;ENSMUST00000239294;ENSMUST00000208159;ENSMUST00000207852	GO:0005515(protein binding);GO:0007528(neuromuscular junction development);GO:0042802(identical protein binding);GO:0048786(presynaptic active zone);GO:0050808(synapse organization);GO:0098793(presynapse);GO:0098793(presynapse)	NA	NA	NA	PTPRF interacting protein, binding protein 2 (liprin beta 2) [Source:MGI Symbol;Acc:MGI:894649]	protein_coding;retained_intron	0.18	0.36	0.25	0.17	0.15	0.06	1.06	down	yes
ENSMUSG00000108402	9430064I24Rik	ENSMUST00000206516	NA	NA	NA	NA	RIKEN cDNA 9430064I24 gene [Source:MGI Symbol;Acc:MGI:3704302]	TEC	0.38	0.43	0.45	0.17	0.12	0.28	1.14	down	yes
ENSMUSG00000108176	Gm43965	ENSMUST00000203779	NA	NA	NA	NA	predicted gene, 43965 [Source:MGI Symbol;Acc:MGI:5690357]	TEC	3.18	2.57	2.6	0.85	2.17	0.92	1.08	down	yes
ENSMUSG00000099041	Gm28035	ENSMUST00000139454	GO:0002329(pre-B cell differentiation);GO:0005225(volume-sensitive anion channel activity);GO:0005253(anion channel activity);GO:0005623(cell);GO:0005886(plasma membrane);GO:0005887(integral component of plasma membrane);GO:0006811(ion transport);GO:0006820(anion transport);GO:0006884(cell volume homeostasis);GO:0006970(response to osmotic stress);GO:0009986(cell surface);GO:0015698(inorganic ani…	NA	NA	NA	predicted gene, 28035 [Source:MGI Symbol;Acc:MGI:5547771]	nonsense_mediated_decay	0.78	0.12	5.01	0.2	1.11	0.22	1.95	down	yes
ENSMUSG00000020916	Krt36	ENSMUST00000107416	GO:0005198(structural molecule activity);GO:0005882(intermediate filament);GO:0030280(structural constituent of epidermis);GO:0045111(intermediate filament cytoskeleton);GO:0045616(regulation of keratinocyte differentiation)	04915(Estrogen signaling pathway)	K07604	NA	keratin 36 [Source:MGI Symbol;Acc:MGI:109364]	protein_coding	0.34	0.69	0.67	0.04	0.43	0.12	1.54	down	yes
ENSMUSG00000074355	Gm10676	ENSMUST00000098778	NA	NA	NA	NA	predicted gene 10676 [Source:MGI Symbol;Acc:MGI:3704283]	TEC	0.34	0.94	1.14	0.5	0.4	0.19	1.16	down	yes
ENSMUSG00000030144	Clec4d	ENSMUST00000032240;ENSMUST00000203421;ENSMUST00000204826	GO:0002250(adaptive immune response);GO:0002292(T cell differentiation involved in immune response);GO:0002376(immune system process);GO:0005886(plasma membrane);GO:0016020(membrane);GO:0016021(integral component of membrane);GO:0030246(carbohydrate binding);GO:0030887(positive regulation of myeloid dendritic cell activation);GO:0034987(immunoglobulin receptor binding);GO:0038094(Fc-gamma recepto…	04625(C-type lectin receptor signaling pathway);04625(C-type lectin receptor signaling pathway)	K10058	NA	C-type lectin domain family 4, member d [Source:MGI Symbol;Acc:MGI:1298389]	protein_coding;retained_intron;nonsense_mediated_decay	0.79	1.59	2.03	0.29	1.23	0.21	1.35	down	yes
ENSMUSG00000051228	Nyx	ENSMUST00000050434	GO:0005515(protein binding);GO:0005576(extracellular region);GO:0005615(extracellular space);GO:0007601(visual perception);GO:0031012(extracellular matrix);GO:0050896(response to stimulus)	NA	K08129	NA	nyctalopin [Source:MGI Symbol;Acc:MGI:2448607]	protein_coding	0.33	0.19	0.09	0.08	0.12	0.03	1.37	down	yes
ENSMUSG00000060301	2610008E11Rik	ENSMUST00000039271;ENSMUST00000218854;ENSMUST00000219729;ENSMUST00000220220	GO:0003676(nucleic acid binding);GO:0003700(DNA-binding transcription factor activity);GO:0005634(nucleus);GO:0006355(regulation of transcription, DNA-templated);GO:0043565(sequence-specific DNA binding);GO:0046872(metal ion binding);GO:0046872(metal ion binding)	05168(Herpes simplex virus 1 infection);05168(Herpes simplex virus 1 infection)	K09228	NA	RIKEN cDNA 2610008E11 gene [Source:MGI Symbol;Acc:MGI:1919378]	protein_coding;retained_intron	0.16	0.24	0.12	0.07	0.08	0.08	1.1	down	yes
ENSMUSG00000084797	Gm14321	ENSMUST00000127441;ENSMUST00000139927	NA	NA	NA	NA	predicted gene 14321 [Source:MGI Symbol;Acc:MGI:3701951]	lncRNA	2.41	1.32	1.42	0.96	0.58	0.94	1.05	down	yes
ENSMUSG00000032285	Dnaja4	ENSMUST00000070070;ENSMUST00000154690;ENSMUST00000120452	GO:0005524(ATP binding);GO:0005829(cytosol);GO:0006457(protein folding);GO:0009408(response to heat);GO:0010596(negative regulation of endothelial cell migration);GO:0010628(positive regulation of gene expression);GO:0016020(membrane);GO:0031072(heat shock protein binding);GO:0042026(protein refolding);GO:0046872(metal ion binding);GO:0051082(unfolded protein binding);GO:0051087(chaperone binding…	NA	K09505	NA	DnaJ heat shock protein family (Hsp40) member A4 [Source:MGI Symbol;Acc:MGI:1927638]	protein_coding	0.76	0.57	0.27	0.08	0.43	0.11	1.36	down	yes
ENSMUSG00000085227	6330418K02Rik	ENSMUST00000124298;ENSMUST00000141454;ENSMUST00000125662;ENSMUST00000144460;ENSMUST00000138911	NA	NA	NA	NA	RIKEN cDNA 6330418K02 gene [Source:MGI Symbol;Acc:MGI:3697416]	lncRNA	0.91	1.26	1.58	0.42	0.52	0.91	1.02	down	yes
ENSMUSG00000105283	Gm33370	ENSMUST00000195935	NA	NA	NA	NA	predicted gene, 33370 [Source:MGI Symbol;Acc:MGI:5592529]	lncRNA	3.23	2.34	3.22	0.75	2.29	1.02	1.11	down	yes
ENSMUSG00000099250	Rn7s2	ENSMUST00000175032	NA	NA	NA	NA	7S RNA 2 [Source:MGI Symbol;Acc:MGI:97953]	misc_RNA	4.7	4.81	6.34	2.9	0	0	2.45	down	yes
ENSMUSG00000046287	Pnma3	ENSMUST00000060418	GO:0003674(molecular_function);GO:0003676(nucleic acid binding);GO:0005575(cellular_component);GO:0005634(nucleus);GO:0005730(nucleolus);GO:0008150(biological_process);GO:0008270(zinc ion binding);GO:0046872(metal ion binding)	NA	NA	NA	paraneoplastic antigen MA3 [Source:MGI Symbol;Acc:MGI:2180565]	protein_coding	0.69	2.19	1.82	0.44	1.33	0.54	1.02	down	yes
ENSMUSG00000101166	Gm28496	ENSMUST00000125318;ENSMUST00000137742	NA	NA	NA	NA	predicted gene 28496 [Source:MGI Symbol;Acc:MGI:5579202]	lncRNA	0.69	0.28	0.28	0.09	0.06	0.33	1.4	down	yes
ENSMUSG00000080785	Gm11591	ENSMUST00000120063	NA	NA	NA	NA	predicted gene 11591 [Source:MGI Symbol;Acc:MGI:3652105]	processed_pseudogene	1.71	0.66	1.49	0.51	0.45	0.78	1.14	down	yes
ENSMUSG00000107761	2010008C14Rik	ENSMUST00000203956	NA	NA	NA	NA	RIKEN cDNA 2010008C14 gene [Source:MGI Symbol;Acc:MGI:1917109]	TEC	3.38	2.75	1.7	1.38	1.62	0.82	1.04	down	yes
ENSMUSG00000112442	Gm47992	ENSMUST00000219008	NA	NA	NA	NA	predicted gene, 47992 [Source:MGI Symbol;Acc:MGI:6097287]	TEC	1.06	1.35	1.25	0.19	0.85	0.71	1.07	down	yes
ENSMUSG00000115384	Gm49205	ENSMUST00000226423	NA	NA	NA	NA	predicted gene, 49205 [Source:MGI Symbol;Acc:MGI:6118655]	processed_pseudogene	1.23	0.88	2.28	0.48	0.73	0.85	1.09	down	yes
ENSMUSG00000065999	Zfp985	ENSMUST00000081742;ENSMUST00000139784;ENSMUST00000143885	GO:0003674(molecular_function);GO:0003676(nucleic acid binding);GO:0005575(cellular_component);GO:0006355(regulation of transcription, DNA-templated);GO:0008150(biological_process);GO:0046872(metal ion binding);GO:0046872(metal ion binding)	NA	NA	NA	zinc finger protein 985 [Source:MGI Symbol;Acc:MGI:3651986]	protein_coding	0.35	0.26	0.35	0.08	0.25	0.11	1.13	down	yes
ENSMUSG00000070691	Runx3	ENSMUST00000056977;ENSMUST00000140642;ENSMUST00000119564;ENSMUST00000156478;ENSMUST00000137027;ENSMUST00000127109	GO:0000122(negative regulation of transcription by RNA polymerase II);GO:0000790(nuclear chromatin);GO:0000977(RNA polymerase II regulatory region sequence-specific DNA binding);GO:0000981(DNA-binding transcription factor activity, RNA polymerase II-specific);GO:0001503(ossification);GO:0002062(chondrocyte differentiation);GO:0003677(DNA binding);GO:0003700(DNA-binding transcription factor activi…	04658(Th1 and Th2 cell differentiation);05169(Epstein-Barr virus infection);05169(Epstein-Barr virus infection)	K09279	NA	runt related transcription factor 3 [Source:MGI Symbol;Acc:MGI:102672]	protein_coding;processed_transcript;retained_intron	0.26	0.34	0.23	0.14	0.19	0.08	1.02	down	yes
ENSMUSG00000058246	Gm10037	ENSMUST00000222626;ENSMUST00000221266;ENSMUST00000231606;ENSMUST00000060609;ENSMUST00000221620	GO:0003674(molecular_function);GO:0003676(nucleic acid binding);GO:0005575(cellular_component);GO:0006355(regulation of transcription, DNA-templated);GO:0008150(biological_process);GO:0008150(biological_process)	NA	NA	NA	predicted gene 10037 [Source:MGI Symbol;Acc:MGI:3645096]	protein_coding	1.79	1.38	2.08	0.5	1.51	0.53	1.05	down	yes
ENSMUSG00000097167	Gm16740	ENSMUST00000181819	NA	NA	NA	NA	predicted gene, 16740 [Source:MGI Symbol;Acc:MGI:4439664]	lncRNA	1.16	1.63	1.51	0.11	1.21	0.37	1.34	down	yes
ENSMUSG00000074547	Rps8-ps4	ENSMUST00000092523	NA	NA	NA	NA	ribosomal protein S8, pseudogene 4 [Source:MGI Symbol;Acc:MGI:3809043]	processed_pseudogene	8.14	1.78	2.93	2.17	2.01	1.91	1.07	down	yes
ENSMUSG00000031493	Ggn	ENSMUST00000098609;ENSMUST00000209019;ENSMUST00000208330;ENSMUST00000033886;ENSMUST00000208288	GO:0005515(protein binding);GO:0005634(nucleus);GO:0005635(nuclear envelope);GO:0005730(nucleolus);GO:0005737(cytoplasm);GO:0006302(double-strand break repair);GO:0007275(multicellular organism development);GO:0007276(gamete generation);GO:0007283(spermatogenesis);GO:0007566(embryo implantation);GO:0008104(protein localization);GO:0016021(integral component of membrane);GO:0030154(cell differenti…	NA	NA	NA	gametogenetin [Source:MGI Symbol;Acc:MGI:2181461]	protein_coding;nonsense_mediated_decay	0.44	0.85	1.09	0.2	0.55	0.43	1	down	yes
ENSMUSG00000001622	Csn3	ENSMUST00000001667;ENSMUST00000113267;ENSMUST00000140690;ENSMUST00000113271;ENSMUST00000144929;ENSMUST00000148793	GO:0003674(molecular_function);GO:0005576(extracellular region);GO:0005615(extracellular space);GO:0007595(lactation);GO:0050821(protein stabilization);GO:0050821(protein stabilization)	NA	K17282	NA	casein kappa [Source:MGI Symbol;Acc:MGI:107461]	protein_coding;retained_intron	0.12	0.3	0.18	2.58	1.59	2.43	-3.44	up	yes
ENSMUSG00000074513	Arfip1	ENSMUST00000098990;ENSMUST00000143514;ENSMUST00000107687	GO:0000139(Golgi membrane);GO:0005543(phospholipid binding);GO:0005737(cytoplasm);GO:0005829(cytosol);GO:0006886(intracellular protein transport);GO:0019904(protein domain specific binding);GO:0032588(trans-Golgi network membrane);GO:0034315(regulation of Arp2/3 complex-mediated actin nucleation);GO:0050708(regulation of protein secretion);GO:0070273(phosphatidylinositol-4-phosphate binding);GO:0…	NA	K20314	NA	ADP-ribosylation factor interacting protein 1 [Source:MGI Symbol;Acc:MGI:1277120]	protein_coding	6.16	6.92	5.16	24.78	17.1	22.94	-1.83	up	yes
ENSMUSG00000004891	Nes	ENSMUST00000160694;ENSMUST00000090973;ENSMUST00000159830	GO:0000086(G2/M transition of mitotic cell cycle);GO:0005515(protein binding);GO:0005737(cytoplasm);GO:0005882(intermediate filament);GO:0007275(multicellular organism development);GO:0007399(nervous system development);GO:0007420(brain development);GO:0019215(intermediate filament binding);GO:0030844(positive regulation of intermediate filament depolymerization);GO:0031076(embryonic camera-type …	NA	K07609	NA	nestin [Source:MGI Symbol;Acc:MGI:101784]	protein_coding;retained_intron	0.07	0.09	0.09	1.02	0.65	0.71	-3.26	up	yes
ENSMUSG00000020841	Cpd	ENSMUST00000021201;ENSMUST00000151584;ENSMUST00000132796	GO:0004180(carboxypeptidase activity);GO:0004181(metallocarboxypeptidase activity);GO:0004185(serine-type carboxypeptidase activity);GO:0005615(extracellular space);GO:0005634(nucleus);GO:0005802(trans-Golgi network);GO:0005886(plasma membrane);GO:0006508(proteolysis);GO:0006518(peptide metabolic process);GO:0008233(peptidase activity);GO:0008237(metallopeptidase activity);GO:0008270(zinc ion bin…	NA	NA	NA	carboxypeptidase D [Source:MGI Symbol;Acc:MGI:107265]	protein_coding;retained_intron	1.55	2.15	1.2	9.35	4.5	7.81	-2.14	up	yes
ENSMUSG00000029304	Spp1	ENSMUST00000112748;ENSMUST00000086833;ENSMUST00000112746;ENSMUST00000132457;ENSMUST00000145084;ENSMUST00000031243;ENSMUST00000112747	GO:0001503(ossification);GO:0001649(osteoblast differentiation);GO:0005125(cytokine activity);GO:0005178(integrin binding);GO:0005576(extracellular region);GO:0005615(extracellular space);GO:0005737(cytoplasm);GO:0005794(Golgi apparatus);GO:0006710(androgen catabolic process);GO:0007155(cell adhesion);GO:0007165(signal transduction);GO:0010033(response to organic substance);GO:0010811(positive re…	04151(PI3K-Akt signaling pathway);04371(Apelin signaling pathway);04510(Focal adhesion);04512(ECM-receptor interaction);04620(Toll-like receptor signaling pathway);05165(Human papillomavirus infection);05165(Human papillomavirus infection)	K06250	NA	secreted phosphoprotein 1 [Source:MGI Symbol;Acc:MGI:98389]	protein_coding	119.66	95.54	70.61	1698.28	267.99	852.04	-3.3	up	yes
ENSMUSG00000022146	Osmr	ENSMUST00000022746;ENSMUST00000176554;ENSMUST00000177263;ENSMUST00000175862;ENSMUST00000176826;ENSMUST00000177478	GO:0004896(cytokine receptor activity);GO:0004924(oncostatin-M receptor activity);GO:0005515(protein binding);GO:0005900(oncostatin-M receptor complex);GO:0008284(positive regulation of cell population proliferation);GO:0016020(membrane);GO:0016021(integral component of membrane);GO:0016324(apical plasma membrane);GO:0019221(cytokine-mediated signaling pathway);GO:0019838(growth factor binding);G…	04060(Cytokine-cytokine receptor interaction);04151(PI3K-Akt signaling pathway);04630(Jak-STAT signaling pathway);04630(Jak-STAT signaling pathway)	K05057	NA	oncostatin M receptor [Source:MGI Symbol;Acc:MGI:1330819]	protein_coding;retained_intron	2.55	3.3	1.93	11.46	5.82	8.34	-1.72	up	yes
ENSMUSG00000031538	Plat	ENSMUST00000033941;ENSMUST00000211033;ENSMUST00000210960	GO:0001666(response to hypoxia);GO:0004252(serine-type endopeptidase activity);GO:0005102(signaling receptor binding);GO:0005576(extracellular region);GO:0005615(extracellular space);GO:0005737(cytoplasm);GO:0006508(proteolysis);GO:0008233(peptidase activity);GO:0008236(serine-type peptidase activity);GO:0009986(cell surface);GO:0014909(smooth muscle cell migration);GO:0016787(hydrolase activity)…	04371(Apelin signaling pathway);04610(Complement and coagulation cascades);05202(Transcriptional misregulation in cancer);05215(Prostate cancer);05418(Fluid shear stress and atherosclerosis);05418(Fluid shear stress and atherosclerosis)	K01343	EC:3.4.21.68	plasminogen activator, tissue [Source:MGI Symbol;Acc:MGI:97610]	protein_coding;processed_transcript;retained_intron	0.59	0.58	0.48	6.76	1.48	3.44	-2.82	up	yes
ENSMUSG00000046186	Cd109	ENSMUST00000093812;ENSMUST00000163608	GO:0001933(negative regulation of protein phosphorylation);GO:0001942(hair follicle development);GO:0004866(endopeptidase inhibitor activity);GO:0004867(serine-type endopeptidase inhibitor activity);GO:0005576(extracellular region);GO:0005615(extracellular space);GO:0005829(cytosol);GO:0005886(plasma membrane);GO:0010466(negative regulation of peptidase activity);GO:0010839(negative regulation of…	NA	K06530	NA	CD109 antigen [Source:MGI Symbol;Acc:MGI:2445221]	protein_coding;retained_intron	0.46	0.96	0.49	5.11	1.78	4.44	-2.57	up	yes
ENSMUSG00000038587	Akap12	ENSMUST00000045730;ENSMUST00000239373;ENSMUST00000216139;ENSMUST00000239220;ENSMUST00000215696	GO:0005516(calmodulin binding);GO:0005737(cytoplasm);GO:0005829(cytosol);GO:0005856(cytoskeleton);GO:0005886(plasma membrane);GO:0006605(protein targeting);GO:0007165(signal transduction);GO:0007193(adenylate cyclase-inhibiting G protein-coupled receptor signaling pathway);GO:0008179(adenylate cyclase binding);GO:0010738(regulation of protein kinase A signaling);GO:0010739(positive regulation of …	NA	K16528	NA	A kinase (PRKA) anchor protein (gravin) 12 [Source:MGI Symbol;Acc:MGI:1932576]	protein_coding	0.69	1.01	0.49	5.81	2.07	3.22	-2.34	up	yes
ENSMUSG00000003617	Cp	ENSMUST00000091309;ENSMUST00000125994;ENSMUST00000003714;ENSMUST00000108328;ENSMUST00000108325;ENSMUST00000108329;ENSMUST00000128615;ENSMUST00000129135;ENSMUST00000173848;ENSMUST00000131811;ENSMUST00000172860;ENSMUST00000150264;ENSMUST00000173779;ENSMUST00000174803;ENSMUST00000131454;ENSMUST00000172605	GO:0004322(ferroxidase activity);GO:0005507(copper ion binding);GO:0005576(extracellular region);GO:0005615(extracellular space);GO:0005623(cell);GO:0005886(plasma membrane);GO:0006811(ion transport);GO:0006825(copper ion transport);GO:0006826(iron ion transport);GO:0006879(cellular iron ion homeostasis);GO:0016020(membrane);GO:0016021(integral component of membrane);GO:0016491(oxidoreductase act…	00860(Porphyrin and chlorophyll metabolism);04216(Ferroptosis);04216(Ferroptosis)	K13624	EC:1.16.3.1	ceruloplasmin [Source:MGI Symbol;Acc:MGI:88476]	protein_coding;retained_intron;nonsense_mediated_decay	1.06	1	0.64	6.12	1.75	5.49	-2.31	up	yes
ENSMUSG00000038393	Txnip	ENSMUST00000049093;ENSMUST00000074519;ENSMUST00000196871;ENSMUST00000151832;ENSMUST00000144639;ENSMUST00000128221	GO:0000122(negative regulation of transcription by RNA polymerase II);GO:0004857(enzyme inhibitor activity);GO:0005515(protein binding);GO:0005634(nucleus);GO:0005737(cytoplasm);GO:0005758(mitochondrial intermembrane space);GO:0005829(cytosol);GO:0006606(protein import into nucleus);GO:0006979(response to oxidative stress);GO:0007049(cell cycle);GO:0009612(response to mechanical stimulus);GO:0009…	04621(NOD-like receptor signaling pathway);04621(NOD-like receptor signaling pathway)	K20910	NA	thioredoxin interacting protein [Source:MGI Symbol;Acc:MGI:1889549]	protein_coding;processed_transcript;retained_intron	109.61	92.71	69.35	713.3	167.09	423.85	-2.26	up	yes
ENSMUSG00000024083	Pja2	ENSMUST00000024889;ENSMUST00000172733;ENSMUST00000232842;ENSMUST00000172818;ENSMUST00000024888	GO:0000139(Golgi membrane);GO:0004842(ubiquitin-protein transferase activity);GO:0005515(protein binding);GO:0005737(cytoplasm);GO:0005783(endoplasmic reticulum);GO:0005789(endoplasmic reticulum membrane);GO:0005794(Golgi apparatus);GO:0005886(plasma membrane);GO:0006954(inflammatory response);GO:0007616(long-term memory);GO:0010738(regulation of protein kinase A signaling);GO:0014069(postsynapti…	NA	K10634	EC:2.3.2.27	praja ring finger ubiquitin ligase 2 [Source:MGI Symbol;Acc:MGI:2159342]	protein_coding;retained_intron	3.97	5.64	3.94	17.77	9.68	11.83	-1.54	up	yes
ENSMUSG00000097585	E230029C05Rik	ENSMUST00000208028;ENSMUST00000207458;ENSMUST00000208547;ENSMUST00000208266;ENSMUST00000181784;ENSMUST00000208362	NA	NA	NA	NA	RIKEN cDNA E230029C05 gene [Source:MGI Symbol;Acc:MGI:2442580]	lncRNA	0	0.02	0.01	0.11	0.31	0.23	-4.53	up	yes
ENSMUSG00000033813	Tcea1	ENSMUST00000081551;ENSMUST00000165720	GO:0003676(nucleic acid binding);GO:0003677(DNA binding);GO:0005515(protein binding);GO:0005634(nucleus);GO:0005654(nucleoplasm);GO:0005669(transcription factor TFIID complex);GO:0005730(nucleolus);GO:0006351(transcription, DNA-templated);GO:0006355(regulation of transcription, DNA-templated);GO:0008270(zinc ion binding);GO:0030218(erythrocyte differentiation);GO:0045893(positive regulation of tr…	NA	NA	NA	transcription elongation factor A (SII) 1 [Source:MGI Symbol;Acc:MGI:1196624]	protein_coding	4.25	3.66	2.48	16.62	8.19	11.33	-1.8	up	yes
ENSMUSG00000096188	Cmtm4	ENSMUST00000179802	GO:0003674(molecular_function);GO:0008150(biological_process);GO:0016020(membrane);GO:0016021(integral component of membrane)	NA	NA	NA	CKLF-like MARVEL transmembrane domain containing 4 [Source:MGI Symbol;Acc:MGI:2142888]	protein_coding	3.98	4.59	3.68	11.16	8.14	10.01	-1.26	up	yes
ENSMUSG00000021012	Zc3h14	ENSMUST00000057000;ENSMUST00000110105;ENSMUST00000110104;ENSMUST00000221558;ENSMUST00000021399;ENSMUST00000221576;ENSMUST00000221532;ENSMUST00000222146;ENSMUST00000222632;ENSMUST00000223451;ENSMUST00000223083;ENSMUST00000222461;ENSMUST00000220660	GO:0003723(RNA binding);GO:0005634(nucleus);GO:0005730(nucleolus);GO:0005737(cytoplasm);GO:0008143(poly(A) binding);GO:0016607(nuclear speck);GO:0032839(dendrite cytoplasm);GO:0043488(regulation of mRNA stability);GO:0046872(metal ion binding);GO:1900364(negative regulation of mRNA polyadenylation);GO:1904115(axon cytoplasm);GO:1990904(ribonucleoprotein complex);GO:1990904(ribonucleoprotein compl…	NA	K23038	NA	zinc finger CCCH type containing 14 [Source:MGI Symbol;Acc:MGI:1919824]	protein_coding;retained_intron;nonsense_mediated_decay;processed_transcript	1.27	2.15	1.51	5.64	4.41	4.48	-1.56	up	yes
ENSMUSG00000021360	Gcnt2	ENSMUST00000067778;ENSMUST00000110191;ENSMUST00000069958;ENSMUST00000225759;ENSMUST00000223570;ENSMUST00000225996	GO:0000139(Golgi membrane);GO:0005794(Golgi apparatus);GO:0006486(protein glycosylation);GO:0007179(transforming growth factor beta receptor signaling pathway);GO:0008109(N-acetyllactosaminide beta-1,6-N-acetylglucosaminyltransferase activity);GO:0008284(positive regulation of cell population proliferation);GO:0008375(acetylglucosaminyltransferase activity);GO:0010608(posttranscriptional regulati…	00601(Glycosphingolipid biosynthesis - lacto and neolacto series);00601(Glycosphingolipid biosynthesis - lacto and neolacto series)	K00742	EC:2.4.1.150	glucosaminyl (N-acetyl) transferase 2, I-branching enzyme [Source:MGI Symbol;Acc:MGI:1100870]	protein_coding;retained_intron	0.73	0.48	0.49	2.72	1.51	2.83	-2.06	up	yes
ENSMUSG00000060802	B2m	ENSMUST00000102476	GO:0001916(positive regulation of T cell mediated cytotoxicity);GO:0002237(response to molecule of bacterial origin);GO:0002376(immune system process);GO:0002474(antigen processing and presentation of peptide antigen via MHC class I);GO:0002481(antigen processing and presentation of exogenous protein antigen via MHC class Ib, TAP-dependent);GO:0002726(positive regulation of T cell cytokine produc…	04612(Antigen processing and presentation);05163(Human cytomegalovirus infection);05166(Human T-cell leukemia virus 1 infection);05168(Herpes simplex virus 1 infection);05169(Epstein-Barr virus infection);05170(Human immunodeficiency virus 1 infection)	K08055	NA	beta-2 microglobulin [Source:MGI Symbol;Acc:MGI:88127]	protein_coding	878.36	875.16	1076.27	2933.32	1861.77	2489.38	-1.36	up	yes
ENSMUSG00000003484	Cyp4f18	ENSMUST00000003574;ENSMUST00000125448;ENSMUST00000141975	GO:0000038(very long-chain fatty acid metabolic process);GO:0001676(long-chain fatty acid metabolic process);GO:0004497(monooxygenase activity);GO:0005506(iron ion binding);GO:0005737(cytoplasm);GO:0005783(endoplasmic reticulum);GO:0005789(endoplasmic reticulum membrane);GO:0006629(lipid metabolic process);GO:0008217(regulation of blood pressure);GO:0008392(arachidonic acid epoxygenase activity);…	00590(Arachidonic acid metabolism);00590(Arachidonic acid metabolism)	K17726	1.14.14.79;1.14.14.94;EC:1.14.14.78	cytochrome P450, family 4, subfamily f, polypeptide 18 [Source:MGI Symbol;Acc:MGI:1919304]	protein_coding;processed_transcript	14.86	15.38	21.31	39.41	45.86	45.2	-1.34	up	yes
ENSMUSG00000026822	Lcn2	ENSMUST00000050785;ENSMUST00000136509;ENSMUST00000144569;ENSMUST00000192241;ENSMUST00000147219;ENSMUST00000155830	GO:0002020(protease binding);GO:0002376(immune system process);GO:0005506(iron ion binding);GO:0005515(protein binding);GO:0005576(extracellular region);GO:0005615(extracellular space);GO:0005623(cell);GO:0005829(cytosol);GO:0006811(ion transport);GO:0006915(apoptotic process);GO:0006979(response to oxidative stress);GO:0009615(response to virus);GO:0009617(response to bacterium);GO:0009635(respo…	04657(IL-17 signaling pathway);04657(IL-17 signaling pathway)	K21129	NA	lipocalin 2 [Source:MGI Symbol;Acc:MGI:96757]	protein_coding;retained_intron;processed_transcript	152.86	91.55	127.81	505.53	227.78	474.05	-1.7	up	yes
ENSMUSG00000053916	Nanp	ENSMUST00000066640;ENSMUST00000140124	GO:0005575(cellular_component);GO:0005975(carbohydrate metabolic process);GO:0006045(N-acetylglucosamine biosynthetic process);GO:0016311(dephosphorylation);GO:0016787(hydrolase activity);GO:0046380(N-acetylneuraminate biosynthetic process);GO:0050124(N-acylneuraminate-9-phosphatase activity);GO:0050124(N-acylneuraminate-9-phosphatase activity)	00520(Amino sugar and nucleotide sugar metabolism);00520(Amino sugar and nucleotide sugar metabolism)	K01097	EC:3.1.3.29	N-acetylneuraminic acid phosphatase [Source:MGI Symbol;Acc:MGI:1914561]	protein_coding;processed_transcript	0	0	0	1.54	0	3.83	-14.13	up	yes
ENSMUSG00000117123	Gm49890	ENSMUST00000233522	NA	NA	NA	NA	predicted gene, 49890 [Source:MGI Symbol;Acc:MGI:6270578]	lncRNA	0	0	0	3.61	0	2.45	-14.3	up	yes
ENSMUSG00000062758	Gm16477	ENSMUST00000085365	NA	NA	NA	NA	predicted pseudogene 16477 [Source:MGI Symbol;Acc:MGI:3646779]	processed_pseudogene	51.55	49	60.43	158.28	121.4	499.2	-2.27	up	yes
ENSMUSG00000028995	Fam126a	ENSMUST00000030849;ENSMUST00000115109;ENSMUST00000198867;ENSMUST00000147179;ENSMUST00000126828;ENSMUST00000197617;ENSMUST00000101513	GO:0003674(molecular_function);GO:0005737(cytoplasm);GO:0005829(cytosol);GO:0005886(plasma membrane);GO:0016020(membrane);GO:0042552(myelination);GO:0043005(neuron projection);GO:0046854(phosphatidylinositol phosphorylation);GO:0072659(protein localization to plasma membrane);GO:0072659(protein localization to plasma membrane)	NA	K21844	NA	family with sequence similarity 126, member A [Source:MGI Symbol;Acc:MGI:2149839]	protein_coding;retained_intron;processed_transcript	1.29	0.76	1.16	4.69	2.57	3.42	-1.73	up	yes
ENSMUSG00000032577	Mapkapk3	ENSMUST00000035194;ENSMUST00000143487;ENSMUST00000141674;ENSMUST00000141596;ENSMUST00000134682;ENSMUST00000192054;ENSMUST00000128175;ENSMUST00000155860	GO:0000166(nucleotide binding);GO:0002224(toll-like receptor signaling pathway);GO:0004672(protein kinase activity);GO:0004674(protein serine/threonine kinase activity);GO:0004683(calmodulin-dependent protein kinase activity);GO:0005516(calmodulin binding);GO:0005524(ATP binding);GO:0005634(nucleus);GO:0005654(nucleoplasm);GO:0005737(cytoplasm);GO:0006468(protein phosphorylation);GO:0009931(calci…	04010(MAPK signaling pathway);04370(VEGF signaling pathway);04370(VEGF signaling pathway)	K04444	EC:2.7.11.1	mitogen-activated protein kinase-activated protein kinase 3 [Source:MGI Symbol;Acc:MGI:2143163]	protein_coding;retained_intron;processed_transcript	5.02	4.27	5.03	10.44	12.75	10.92	-1.25	up	yes
ENSMUSG00000033306	Lpp	ENSMUST00000038053;ENSMUST00000231352;ENSMUST00000078988;ENSMUST00000232546;ENSMUST00000231279;ENSMUST00000115314	GO:0001725(stress fiber);GO:0005515(protein binding);GO:0005634(nucleus);GO:0005737(cytoplasm);GO:0005829(cytosol);GO:0005925(focal adhesion);GO:0007155(cell adhesion);GO:0030054(cell junction);GO:0046872(metal ion binding);GO:0098609(cell-cell adhesion);GO:0098609(cell-cell adhesion)	NA	NA	NA	LIM domain containing preferred translocation partner in lipoma [Source:MGI Symbol;Acc:MGI:2441849]	protein_coding;retained_intron;nonsense_mediated_decay	0.23	0.26	0.17	1.3	0.54	0.8	-1.99	up	yes
ENSMUSG00000018900	Slc22a5	ENSMUST00000019044;ENSMUST00000152084;ENSMUST00000136307	GO:0000166(nucleotide binding);GO:0005524(ATP binding);GO:0005886(plasma membrane);GO:0006811(ion transport);GO:0006814(sodium ion transport);GO:0007005(mitochondrion organization);GO:0007512(adult heart development);GO:0007626(locomotory behavior);GO:0009437(carnitine metabolic process);GO:0015226(carnitine transmembrane transporter activity);GO:0015293(symporter activity);GO:0015651(quaternary …	05231(Choline metabolism in cancer);05231(Choline metabolism in cancer)	K08202	NA	solute carrier family 22 (organic cation transporter), member 5 [Source:MGI Symbol;Acc:MGI:1329012]	protein_coding;nonsense_mediated_decay	2.09	2.38	1.86	6.31	5.66	7.28	-1.61	up	yes
ENSMUSG00000089837	Npcd	ENSMUST00000023060;ENSMUST00000089299	GO:0005634(nucleus);GO:0005737(cytoplasm);GO:0005829(cytosol);GO:0009898(cytoplasmic side of plasma membrane);GO:0019904(protein domain specific binding);GO:0030175(filopodium);GO:0030425(dendrite);GO:0030426(growth cone);GO:0043025(neuronal cell body);GO:0043025(neuronal cell body)	NA	NA	NA	neuronal pentraxin chromo domain [Source:MGI Symbol;Acc:MGI:3845555]	protein_coding	0	0	0	1.35	0	1.9	-13.4	up	yes
ENSMUSG00000026222	Sp100	ENSMUST00000150967;ENSMUST00000155094;ENSMUST00000066427;ENSMUST00000153574;ENSMUST00000132641;ENSMUST00000147552;ENSMUST00000054279;ENSMUST00000140758;ENSMUST00000141709;ENSMUST00000134283;ENSMUST00000129951;ENSMUST00000145440;ENSMUST00000141998	GO:0000723(telomere maintenance);GO:0003677(DNA binding);GO:0005515(protein binding);GO:0005634(nucleus);GO:0005737(cytoplasm);GO:0010596(negative regulation of endothelial cell migration);GO:0016605(PML body);GO:0030870(Mre11 complex);GO:0045765(regulation of angiogenesis);GO:0046826(negative regulation of protein export from nucleus);GO:1902041(regulation of extrinsic apoptotic signaling pathwa…	05168(Herpes simplex virus 1 infection);05203(Viral carcinogenesis);05203(Viral carcinogenesis)	K15413	NA	nuclear antigen Sp100 [Source:MGI Symbol;Acc:MGI:109561]	protein_coding;retained_intron;processed_transcript;nonsense_mediated_decay	1.13	1.13	0.99	3.05	3.16	3	-1.5	up	yes
ENSMUSG00000081137	BC022960	ENSMUST00000119987	NA	NA	NA	NA	cDNA sequence BC022960 [Source:MGI Symbol;Acc:MGI:2670977]	transcribed_processed_pseudogene	0.07	0.08	0.03	1.5	0.29	0.83	-3.83	up	yes
ENSMUSG00000104953	Gm47308	ENSMUST00000197528	NA	NA	NA	NA	predicted gene, 47308 [Source:MGI Symbol;Acc:MGI:6096181]	miRNA	0	0.19	0.17	0.19	29.45	29.54	-7.38	up	yes
ENSMUSG00000056999	Ide	ENSMUST00000131070;ENSMUST00000134740;ENSMUST00000150707;ENSMUST00000154308;ENSMUST00000154339	GO:0001540(amyloid-beta binding);GO:0003824(catalytic activity);GO:0004175(endopeptidase activity);GO:0004222(metalloendopeptidase activity);GO:0005524(ATP binding);GO:0005615(extracellular space);GO:0005623(cell);GO:0005634(nucleus);GO:0005737(cytoplasm);GO:0005739(mitochondrion);GO:0005777(peroxisome);GO:0005782(peroxisomal matrix);GO:0005829(cytosol);GO:0006508(proteolysis);GO:0008270(zinc ion…	05010(Alzheimer disease);05010(Alzheimer disease)	K01408	EC:3.4.24.56	insulin degrading enzyme [Source:MGI Symbol;Acc:MGI:96412]	protein_coding;retained_intron;processed_transcript	4.17	5.86	3.23	9.26	10.3	11.39	-1.22	up	yes
ENSMUSG00000024379	Tslp	ENSMUST00000234876;ENSMUST00000025237	GO:0001961(positive regulation of cytokine-mediated signaling pathway);GO:0005125(cytokine activity);GO:0005139(interleukin-7 receptor binding);GO:0005515(protein binding);GO:0005576(extracellular region);GO:0005615(extracellular space);GO:0007165(signal transduction);GO:0008284(positive regulation of cell population proliferation);GO:0032722(positive regulation of chemokine production);GO:003273…	04060(Cytokine-cytokine receptor interaction);04630(Jak-STAT signaling pathway);04630(Jak-STAT signaling pathway)	K05436	NA	thymic stromal lymphopoietin [Source:MGI Symbol;Acc:MGI:1855696]	retained_intron;protein_coding	0.08	0	0.02	0.68	0.29	0.76	-4.12	up	yes
ENSMUSG00000053198	Prx	ENSMUST00000238936;ENSMUST00000098644;ENSMUST00000065487;ENSMUST00000108355;ENSMUST00000125990;ENSMUST00000238964	GO:0005515(protein binding);GO:0005634(nucleus);GO:0005737(cytoplasm);GO:0005886(plasma membrane);GO:0016020(membrane);GO:0019226(transmission of nerve impulse);GO:0019233(sensory perception of pain);GO:0030054(cell junction);GO:0032287(peripheral nervous system myelin maintenance);GO:0032290(peripheral nervous system myelin formation);GO:0043209(myelin sheath);GO:0043484(regulation of RNA splici…	NA	NA	NA	periaxin [Source:MGI Symbol;Acc:MGI:108176]	protein_coding	2.52	2.21	2.33	12.53	3.99	7.93	-1.79	up	yes
ENSMUSG00000001507	Itga3	ENSMUST00000001548;ENSMUST00000107739;ENSMUST00000145671;ENSMUST00000140342;ENSMUST00000120375;ENSMUST00000141693	GO:0001764(neuron migration);GO:0001968(fibronectin binding);GO:0002020(protease binding);GO:0005178(integrin binding);GO:0005515(protein binding);GO:0005518(collagen binding);GO:0005886(plasma membrane);GO:0007155(cell adhesion);GO:0007229(integrin-mediated signaling pathway);GO:0007507(heart development);GO:0007613(memory);GO:0008305(integrin complex);GO:0009897(external side of plasma membrane…	04151(PI3K-Akt signaling pathway);04510(Focal adhesion);04512(ECM-receptor interaction);04640(Hematopoietic cell lineage);04810(Regulation of actin cytoskeleton);05165(Human papillomavirus infection);05200(Pathways in cancer);05222(Small cell lung cancer);05410(Hypertrophic cardiomyopathy (HCM));05412(Arrhythmogenic right ventricular cardiomyopathy (ARVC));05414(Dilated cardiomyopathy (DCM));0541…	K06482	NA	integrin alpha 3 [Source:MGI Symbol;Acc:MGI:96602]	protein_coding;retained_intron	3.43	3.15	3.44	9.62	5.97	9.69	-1.33	up	yes
ENSMUSG00000038264	Sema7a	ENSMUST00000043059;ENSMUST00000214314	GO:0001755(neural crest cell migration);GO:0001934(positive regulation of protein phosphorylation);GO:0005178(integrin binding);GO:0005515(protein binding);GO:0005615(extracellular space);GO:0005886(plasma membrane);GO:0005887(integral component of plasma membrane);GO:0006954(inflammatory response);GO:0007229(integrin-mediated signaling pathway);GO:0007275(multicellular organism development);GO:0…	04360(Axon guidance);04360(Axon guidance)	K06529	NA	sema domain, immunoglobulin domain (Ig), and GPI membrane anchor, (semaphorin) 7A [Source:MGI Symbol;Acc:MGI:1306826]	protein_coding;nonsense_mediated_decay	6.35	6.13	6.73	25.81	10.79	17.98	-1.51	up	yes
ENSMUSG00000089675	Ugt1a8	ENSMUST00000113139	GO:0015020(glucuronosyltransferase activity);GO:0016020(membrane);GO:0016021(integral component of membrane);GO:0016740(transferase activity);GO:0016757(transferase activity, transferring glycosyl groups);GO:0016758(transferase activity, transferring hexosyl groups);GO:0052696(flavonoid glucuronidation);GO:0052697(xenobiotic glucuronidation)	NA	NA	NA	UDP glucuronosyltransferase 1 family, polypeptide A8 [Source:MGI Symbol;Acc:MGI:3576090]	protein_coding	0	0	0	0	0.41	0.63	-11.76	up	yes
ENSMUSG00000039126	Prune2	ENSMUST00000087689;ENSMUST00000224145;ENSMUST00000224602;ENSMUST00000224059;ENSMUST00000224117;ENSMUST00000226052;ENSMUST00000223920;ENSMUST00000225838;ENSMUST00000225351	GO:0004309(exopolyphosphatase activity);GO:0005737(cytoplasm);GO:0006798(polyphosphate catabolic process);GO:0006915(apoptotic process);GO:0016462(pyrophosphatase activity);GO:0016462(pyrophosphatase activity)	NA	K18449	NA	prune homolog 2 [Source:MGI Symbol;Acc:MGI:1925004]	protein_coding;processed_transcript;retained_intron	1.32	1.13	0.78	3.54	1.96	2.94	-1.38	up	yes
ENSMUSG00000046733	Gprc5a	ENSMUST00000050104	GO:0004930(G protein-coupled receptor activity);GO:0005730(nucleolus);GO:0005886(plasma membrane);GO:0007186(G protein-coupled receptor signaling pathway);GO:0016020(membrane);GO:0016021(integral component of membrane);GO:0031982(vesicle);GO:0043231(intracellular membrane-bounded organelle)	NA	K08468	NA	G protein-coupled receptor, family C, group 5, member A [Source:MGI Symbol;Acc:MGI:1891250]	protein_coding	7.8	4.98	6.17	35.6	12.41	17.95	-1.8	up	yes
ENSMUSG00000003541	Ier3	ENSMUST00000003635	GO:0005634(nucleus);GO:0043066(negative regulation of apoptotic process);GO:2001020(regulation of response to DNA damage stimulus)	NA	NA	NA	immediate early response 3 [Source:MGI Symbol;Acc:MGI:104814]	protein_coding	27.23	34.5	37.95	87.32	58.33	102.75	-1.32	up	yes
ENSMUSG00000031608	Galnt7	ENSMUST00000034021;ENSMUST00000110316;ENSMUST00000156907;ENSMUST00000139417	GO:0000139(Golgi membrane);GO:0004653(polypeptide N-acetylgalactosaminyltransferase activity);GO:0005794(Golgi apparatus);GO:0006486(protein glycosylation);GO:0006493(protein O-linked glycosylation);GO:0016020(membrane);GO:0016021(integral component of membrane);GO:0016740(transferase activity);GO:0016757(transferase activity, transferring glycosyl groups);GO:0030246(carbohydrate binding);GO:0046…	00512(Mucin type O-glycan biosynthesis);00512(Mucin type O-glycan biosynthesis)	K00710	EC:2.4.1.41	polypeptide N-acetylgalactosaminyltransferase 7 [Source:MGI Symbol;Acc:MGI:1349449]	protein_coding;retained_intron;processed_transcript	0.71	0.45	0.36	3.59	1.08	2.66	-2.27	up	yes
ENSMUSG00000021831	Ero1l	ENSMUST00000022378;ENSMUST00000228836;ENSMUST00000227315;ENSMUST00000228564;ENSMUST00000228777;ENSMUST00000227147	GO:0003756(protein disulfide isomerase activity);GO:0005623(cell);GO:0005783(endoplasmic reticulum);GO:0005789(endoplasmic reticulum membrane);GO:0006457(protein folding);GO:0006915(apoptotic process);GO:0010260(animal organ senescence);GO:0015035(protein disulfide oxidoreductase activity);GO:0016020(membrane);GO:0016491(oxidoreductase activity);GO:0016671(oxidoreductase activity, acting on a sul…	04141(Protein processing in endoplasmic reticulum);04141(Protein processing in endoplasmic reticulum)	K10950	EC:1.8.4.-	ERO1-like (S. cerevisiae) [Source:MGI Symbol;Acc:MGI:1354385]	protein_coding;retained_intron;nonsense_mediated_decay;processed_transcript	6.28	6.69	4.26	24.59	7.81	31.7	-1.9	up	yes
ENSMUSG00000056771	Gm10010	ENSMUST00000071101	NA	NA	NA	NA	predicted gene 10010 [Source:MGI Symbol;Acc:MGI:3641978]	lncRNA	0.02	0	0	0.67	0.04	0.44	-5.5	up	yes
ENSMUSG00000032336	Nptn	ENSMUST00000085651;ENSMUST00000177292;ENSMUST00000176896;ENSMUST00000177380;ENSMUST00000175945;ENSMUST00000176557;ENSMUST00000177021;ENSMUST00000177064;ENSMUST00000176126;ENSMUST00000114121;ENSMUST00000176916;ENSMUST00000177020;ENSMUST00000176250	GO:0001772(immunological synapse);GO:0001818(negative regulation of cytokine production);GO:0001934(positive regulation of protein phosphorylation);GO:0005105(type 1 fibroblast growth factor receptor binding);GO:0005515(protein binding);GO:0005623(cell);GO:0005886(plasma membrane);GO:0006874(cellular calcium ion homeostasis);GO:0007155(cell adhesion);GO:0007156(homophilic cell adhesion via plasma…	NA	K22653	NA	neuroplastin [Source:MGI Symbol;Acc:MGI:108077]	protein_coding;nonsense_mediated_decay;non_stop_decay;retained_intron;processed_transcript	12.63	20.93	11.99	55.2	25.41	43.55	-1.45	up	yes
ENSMUSG00000022218	Tgm1	ENSMUST00000168729;ENSMUST00000178034;ENSMUST00000228123;ENSMUST00000002389;ENSMUST00000227958;ENSMUST00000226907	GO:0003810(protein-glutamine gamma-glutamyltransferase activity);GO:0010838(positive regulation of keratinocyte proliferation);GO:0016020(membrane);GO:0018149(peptide cross-linking);GO:0030216(keratinocyte differentiation);GO:0031224(intrinsic component of membrane);GO:0045787(positive regulation of cell cycle);GO:0046872(metal ion binding);GO:0046872(metal ion binding)	NA	K05619	EC:2.3.2.13	transglutaminase 1, K polypeptide [Source:MGI Symbol;Acc:MGI:98730]	protein_coding	1.21	1.39	1.77	12.54	2.55	6.99	-2.34	up	yes
ENSMUSG00000102976	Zc3h11a	ENSMUST00000191896;ENSMUST00000191705;ENSMUST00000194668;ENSMUST00000192775;ENSMUST00000193504;ENSMUST00000195669;ENSMUST00000192107;ENSMUST00000191828;ENSMUST00000191932;ENSMUST00000195424;ENSMUST00000192148;ENSMUST00000195067	GO:0000346(transcription export complex);GO:0003729(mRNA binding);GO:0016973(poly(A)+ mRNA export from nucleus);GO:0046872(metal ion binding);GO:0051028(mRNA transport);GO:0051028(mRNA transport)	NA	K22415	NA	zinc finger CCCH type containing 11A [Source:MGI Symbol;Acc:MGI:1917829]	protein_coding;retained_intron;processed_transcript	0.24	0.37	0.16	4.37	3.27	0.29	-3.38	up	yes
ENSMUSG00000020875	Hoxb9	ENSMUST00000000010;ENSMUST00000174042	GO:0000977(RNA polymerase II regulatory region sequence-specific DNA binding);GO:0000978(RNA polymerase II proximal promoter sequence-specific DNA binding);GO:0001228(DNA-binding transcription activator activity, RNA polymerase II-specific);GO:0003677(DNA binding);GO:0003700(DNA-binding transcription factor activity);GO:0005634(nucleus);GO:0005654(nucleoplasm);GO:0005739(mitochondrion);GO:0006351…	NA	K09294	NA	homeobox B9 [Source:MGI Symbol;Acc:MGI:96190]	protein_coding	17.04	15.15	15.77	42.62	29.33	32.9	-1.13	up	yes
ENSMUSG00000020986	Sec23a	ENSMUST00000021375;ENSMUST00000165134;ENSMUST00000169976;ENSMUST00000154399;ENSMUST00000134223	GO:0000139(Golgi membrane);GO:0005096(GTPase activator activity);GO:0005515(protein binding);GO:0005737(cytoplasm);GO:0005783(endoplasmic reticulum);GO:0005789(endoplasmic reticulum membrane);GO:0005829(cytosol);GO:0006886(intracellular protein transport);GO:0006888(endoplasmic reticulum to Golgi vesicle-mediated transport);GO:0008270(zinc ion binding);GO:0012507(ER to Golgi transport vesicle mem…	04141(Protein processing in endoplasmic reticulum);04141(Protein processing in endoplasmic reticulum)	K14006	NA	SEC23 homolog A, COPII coat complex component [Source:MGI Symbol;Acc:MGI:1349635]	protein_coding;retained_intron	2.77	3.71	2.27	8.59	6.42	6.7	-1.31	up	yes
ENSMUSG00000070031	Sp140	ENSMUST00000080204;ENSMUST00000159234;ENSMUST00000113385;ENSMUST00000160119;ENSMUST00000161497;ENSMUST00000162925	GO:0000978(RNA polymerase II proximal promoter sequence-specific DNA binding);GO:0001650(fibrillar center);GO:0003677(DNA binding);GO:0005515(protein binding);GO:0005634(nucleus);GO:0005739(mitochondrion);GO:0006357(regulation of transcription by RNA polymerase II);GO:0016604(nuclear body);GO:0046872(metal ion binding);GO:0046872(metal ion binding)	NA	NA	NA	Sp140 nuclear body protein [Source:MGI Symbol;Acc:MGI:3702467]	protein_coding;processed_transcript;nonsense_mediated_decay;retained_intron	5.17	5.37	4.2	14.12	9.49	11.46	-1.25	up	yes
ENSMUSG00000043061	Tmem18	ENSMUST00000057151;ENSMUST00000218826	GO:0003674(molecular_function);GO:0003677(DNA binding);GO:0005634(nucleus);GO:0005737(cytoplasm);GO:0016020(membrane);GO:0016021(integral component of membrane);GO:0016477(cell migration);GO:0031965(nuclear membrane);GO:0031965(nuclear membrane)	NA	K22145	NA	transmembrane protein 18 [Source:MGI Symbol;Acc:MGI:2387176]	protein_coding;retained_intron	8.16	8.07	6.45	18.76	14.37	16.21	-1.12	up	yes
ENSMUSG00000033499	Larp4b	ENSMUST00000091829;ENSMUST00000188211;ENSMUST00000190041;ENSMUST00000189330;ENSMUST00000188523;ENSMUST00000188939;ENSMUST00000190331	GO:0003676(nucleic acid binding);GO:0003723(RNA binding);GO:0005730(nucleolus);GO:0005737(cytoplasm);GO:0005829(cytosol);GO:0006417(regulation of translation);GO:0010494(cytoplasmic stress granule);GO:0042788(polysomal ribosome);GO:0045727(positive regulation of translation);GO:0045727(positive regulation of translation)	NA	K18763	NA	La ribonucleoprotein domain family, member 4B [Source:MGI Symbol;Acc:MGI:106330]	protein_coding;retained_intron;processed_transcript	1.8	2.02	1.23	5.1	3.4	4.18	-1.33	up	yes
ENSMUSG00000028195	Ccn1	ENSMUST00000029846	GO:0001649(osteoblast differentiation);GO:0001934(positive regulation of protein phosphorylation);GO:0002041(intussusceptive angiogenesis);GO:0003181(atrioventricular valve morphogenesis);GO:0003278(apoptotic process involved in heart morphogenesis);GO:0003281(ventricular septum development);GO:0005178(integrin binding);GO:0005515(protein binding);GO:0005520(insulin-like growth factor binding);GO…	NA	K06829	NA	cellular communication network factor 1 [Source:MGI Symbol;Acc:MGI:88613]	protein_coding	10.98	8.33	7.81	16.38	26.99	23.23	-1.3	up	yes
ENSMUSG00000079685	Ulbp1	ENSMUST00000177585;ENSMUST00000218087;ENSMUST00000169796;ENSMUST00000218717;ENSMUST00000218736	GO:0002839(positive regulation of immune response to tumor cell);GO:0005615(extracellular space);GO:0005829(cytosol);GO:0005886(plasma membrane);GO:0005887(integral component of plasma membrane);GO:0009897(external side of plasma membrane);GO:0016020(membrane);GO:0016021(integral component of membrane);GO:0030101(natural killer cell activation);GO:0032729(positive regulation of interferon-gamma p…	04650(Natural killer cell mediated cytotoxicity);04650(Natural killer cell mediated cytotoxicity)	K07986	NA	UL16 binding protein 1 [Source:MGI Symbol;Acc:MGI:1925027]	protein_coding;processed_transcript	0.32	0.61	0.32	2.92	0.89	1.85	-2.18	up	yes
ENSMUSG00000039316	Rftn1	ENSMUST00000044503;ENSMUST00000156094;ENSMUST00000113195	GO:0001765(membrane raft assembly);GO:0002457(T cell antigen processing and presentation);GO:0003725(double-stranded RNA binding);GO:0005737(cytoplasm);GO:0005768(endosome);GO:0005769(early endosome);GO:0005886(plasma membrane);GO:0016020(membrane);GO:0032596(protein transport into membrane raft);GO:0032620(interleukin-17 production);GO:0032991(protein-containing complex);GO:0033227(dsRNA transpo…	NA	NA	NA	raftlin lipid raft linker 1 [Source:MGI Symbol;Acc:MGI:1923688]	protein_coding;retained_intron	1.23	1.18	1.16	5.83	2	5.35	-1.89	up	yes
ENSMUSG00000044786	Zfp36	ENSMUST00000051241;ENSMUST00000209061	GO:0000122(negative regulation of transcription by RNA polymerase II);GO:0000165(MAPK cascade);GO:0000288(nuclear-transcribed mRNA catabolic process, deadenylation-dependent decay);GO:0000289(nuclear-transcribed mRNA poly(A) tail shortening);GO:0000932(P-body);GO:0003677(DNA binding);GO:0003729(mRNA binding);GO:0003730(mRNA 3'-UTR binding);GO:0005515(protein binding);GO:0005634(nucleus);GO:000573…	NA	NA	NA	zinc finger protein 36 [Source:MGI Symbol;Acc:MGI:99180]	protein_coding	3.36	2.53	3.45	17.27	5.07	10.72	-1.82	up	yes
ENSMUSG00000066363	Serpina3f	ENSMUST00000121337;ENSMUST00000167049;ENSMUST00000101080	GO:0004867(serine-type endopeptidase inhibitor activity);GO:0005615(extracellular space);GO:0009617(response to bacterium);GO:0010466(negative regulation of peptidase activity);GO:0010951(negative regulation of endopeptidase activity);GO:0030414(peptidase inhibitor activity);GO:0034097(response to cytokine);GO:0043434(response to peptide hormone);GO:0043434(response to peptide hormone)	NA	K04525	NA	serine (or cysteine) peptidase inhibitor, clade A, member 3F [Source:MGI Symbol;Acc:MGI:2182838]	protein_coding	2.04	1.3	1.2	6.18	3.19	7.52	-1.89	up	yes
ENSMUSG00000021556	Golm1	ENSMUST00000022039;ENSMUST00000224160;ENSMUST00000225333;ENSMUST00000095739	GO:0003674(molecular_function);GO:0005794(Golgi apparatus);GO:0006997(nucleus organization);GO:0016020(membrane);GO:0016021(integral component of membrane);GO:0019216(regulation of lipid metabolic process);GO:0019216(regulation of lipid metabolic process)	NA	NA	NA	golgi membrane protein 1 [Source:MGI Symbol;Acc:MGI:1917329]	protein_coding;processed_transcript	7.38	3.81	6.51	16.19	13.94	14.01	-1.32	up	yes
ENSMUSG00000043986	Spata31d1d	ENSMUST00000052978	GO:0003674(molecular_function);GO:0005575(cellular_component);GO:0008150(biological_process);GO:0016020(membrane);GO:0016021(integral component of membrane)	NA	NA	NA	spermatogenesis associated 31 subfamily D, member 1D [Source:MGI Symbol;Acc:MGI:3045260]	protein_coding	0.13	0.12	0.19	0.77	0.59	0.85	-2.34	up	yes
ENSMUSG00000034205	Loxl2	ENSMUST00000022660;ENSMUST00000100420	GO:0000122(negative regulation of transcription by RNA polymerase II);GO:0000785(chromatin);GO:0001666(response to hypoxia);GO:0001837(epithelial to mesenchymal transition);GO:0001935(endothelial cell proliferation);GO:0002040(sprouting angiogenesis);GO:0004720(protein-lysine 6-oxidase activity);GO:0005044(scavenger receptor activity);GO:0005507(copper ion binding);GO:0005509(calcium ion binding)…	NA	K00280	EC:1.4.3.-	lysyl oxidase-like 2 [Source:MGI Symbol;Acc:MGI:2137913]	protein_coding	23.84	31.15	24.74	57.28	46.08	56.86	-1.01	up	yes
ENSMUSG00000012428	Steap4	ENSMUST00000115421	GO:0000139(Golgi membrane);GO:0005654(nucleoplasm);GO:0005768(endosome);GO:0005794(Golgi apparatus);GO:0005886(plasma membrane);GO:0005887(integral component of plasma membrane);GO:0006811(ion transport);GO:0008823(cupric reductase activity);GO:0009055(electron transfer activity);GO:0015677(copper ion import);GO:0016020(membrane);GO:0016021(integral component of membrane);GO:0016491(oxidoreductas…	NA	K19876	EC:1.16.1.-	STEAP family member 4 [Source:MGI Symbol;Acc:MGI:1923560]	protein_coding	0.29	0.41	0.59	2.77	1.46	1.58	-2.18	up	yes
ENSMUSG00000020914	Top2a	ENSMUST00000068031;ENSMUST00000154332;ENSMUST00000139460;ENSMUST00000129777;ENSMUST00000139730;ENSMUST00000151997;ENSMUST00000144318	GO:0000166(nucleotide binding);GO:0000228(nuclear chromosome);GO:0000287(magnesium ion binding);GO:0000712(resolution of meiotic recombination intermediates);GO:0000793(condensed chromosome);GO:0000819(sister chromatid segregation);GO:0002244(hematopoietic progenitor cell differentiation);GO:0003677(DNA binding);GO:0003682(chromatin binding);GO:0003916(DNA topoisomerase activity);GO:0003918(DNA t…	01524(Platinum drug resistance);01524(Platinum drug resistance)	K03164	EC:5.6.2.2	topoisomerase (DNA) II alpha [Source:MGI Symbol;Acc:MGI:98790]	protein_coding;processed_transcript	2.61	3.45	1.65	8.59	4.42	7.34	-1.4	up	yes
ENSMUSG00000028207	Asph	ENSMUST00000108340;ENSMUST00000078139;ENSMUST00000084915;ENSMUST00000108337;ENSMUST00000108333;ENSMUST00000131605;ENSMUST00000146441;ENSMUST00000103004;ENSMUST00000084912;ENSMUST00000152058;ENSMUST00000108335;ENSMUST00000137375;ENSMUST00000130617;ENSMUST00000108339;ENSMUST00000151232;ENSMUST00000108334;ENSMUST00000124408;ENSMUST00000038564;ENSMUST00000098275;ENSMUST00000152526	GO:0004597(peptide-aspartate beta-dioxygenase activity);GO:0005509(calcium ion binding);GO:0005515(protein binding);GO:0005623(cell);GO:0005737(cytoplasm);GO:0005783(endoplasmic reticulum);GO:0005789(endoplasmic reticulum membrane);GO:0005886(plasma membrane);GO:0007389(pattern specification process);GO:0008285(negative regulation of cell population proliferation);GO:0010524(positive regulation o…	NA	K00476	EC:1.14.11.16	aspartate-beta-hydroxylase [Source:MGI Symbol;Acc:MGI:1914186]	protein_coding;processed_transcript	1.12	1.7	0.91	4.18	2.2	3.27	-1.37	up	yes
ENSMUSG00000089945	Pakap	ENSMUST00000098066;ENSMUST00000150412;ENSMUST00000126465	GO:0007015(actin filament organization);GO:0007178(transmembrane receptor protein serine/threonine kinase signaling pathway);GO:0008104(protein localization);GO:0008360(regulation of cell shape);GO:0016020(membrane);GO:0051018(protein kinase A binding);GO:0051018(protein kinase A binding)	NA	K16519	NA	paralemmin A kinase anchor protein [Source:MGI Symbol;Acc:MGI:5141924]	nonsense_mediated_decay;protein_coding	0.04	0.05	0.04	1.99	0.09	0.21	-4.12	up	yes
ENSMUSG00000023932	Cdc5l	ENSMUST00000024727;ENSMUST00000232910;ENSMUST00000232900	GO:0000278(mitotic cell cycle);GO:0000398(mRNA splicing, via spliceosome);GO:0000974(Prp19 complex);GO:0000977(RNA polymerase II regulatory region sequence-specific DNA binding);GO:0001222(transcription corepressor binding);GO:0001228(DNA-binding transcription activator activity, RNA polymerase II-specific);GO:0003677(DNA binding);GO:0003723(RNA binding);GO:0005634(nucleus);GO:0005654(nucleoplasm…	03040(Spliceosome);03040(Spliceosome)	K12860	NA	cell division cycle 5-like (S. pombe) [Source:MGI Symbol;Acc:MGI:1918952]	protein_coding;retained_intron;processed_transcript	7.96	9.98	6.24	21.16	15.06	17.12	-1.14	up	yes
ENSMUSG00000028556	Dock7	ENSMUST00000205650;ENSMUST00000030286;ENSMUST00000206128;ENSMUST00000127946;ENSMUST00000127417;ENSMUST00000205783;ENSMUST00000150254;ENSMUST00000139152;ENSMUST00000140225;ENSMUST00000206604;ENSMUST00000205652;ENSMUST00000205484;ENSMUST00000124466;ENSMUST00000140848;ENSMUST00000124040;ENSMUST00000131386;ENSMUST00000075836;ENSMUST00000153362	GO:0000226(microtubule cytoskeleton organization);GO:0005085(guanyl-nucleotide exchange factor activity);GO:0007264(small GTPase mediated signal transduction);GO:0007409(axonogenesis);GO:0008180(COP9 signalosome);GO:0031175(neuron projection development);GO:0033138(positive regulation of peptidyl-serine phosphorylation);GO:0045200(establishment of neuroblast polarity);GO:0048365(Rac GTPase bindin…	NA	K21852	NA	dedicator of cytokinesis 7 [Source:MGI Symbol;Acc:MGI:1914549]	protein_coding;processed_transcript;retained_intron;nonsense_mediated_decay	0.67	1.26	0.6	2.54	1.82	2.29	-1.4	up	yes
ENSMUSG00000025348	Itga7	ENSMUST00000218290;ENSMUST00000099112;ENSMUST00000218387;ENSMUST00000219897;ENSMUST00000219427	GO:0007155(cell adhesion);GO:0007229(integrin-mediated signaling pathway);GO:0008305(integrin complex);GO:0016020(membrane);GO:0016021(integral component of membrane);GO:0034113(heterotypic cell-cell adhesion);GO:0035987(endodermal cell differentiation);GO:0035987(endodermal cell differentiation)	04151(PI3K-Akt signaling pathway);04510(Focal adhesion);04512(ECM-receptor interaction);04810(Regulation of actin cytoskeleton);05165(Human papillomavirus infection);05410(Hypertrophic cardiomyopathy (HCM));05412(Arrhythmogenic right ventricular cardiomyopathy (ARVC));05414(Dilated cardiomyopathy (DCM));05414(Dilated cardiomyopathy (DCM))	K06583	NA	integrin alpha 7 [Source:MGI Symbol;Acc:MGI:102700]	protein_coding;retained_intron	6.57	6.02	7.96	24.7	10.55	18.08	-1.38	up	yes
ENSMUSG00000048388	Fam171b	ENSMUST00000051454;ENSMUST00000148184	GO:0003674(molecular_function);GO:0005575(cellular_component);GO:0008150(biological_process);GO:0016020(membrane);GO:0016021(integral component of membrane);GO:0016021(integral component of membrane)	NA	NA	NA	family with sequence similarity 171, member B [Source:MGI Symbol;Acc:MGI:2444579]	protein_coding;processed_transcript	0.09	0.1	0.1	0.79	0.24	0.67	-2.56	up	yes
ENSMUSG00000019577	Pdk4	ENSMUST00000019721;ENSMUST00000203347;ENSMUST00000134068	GO:0000166(nucleotide binding);GO:0004672(protein kinase activity);GO:0004674(protein serine/threonine kinase activity);GO:0004712(protein serine/threonine/tyrosine kinase activity);GO:0004740(pyruvate dehydrogenase (acetyl-transferring) kinase activity);GO:0005524(ATP binding);GO:0005739(mitochondrion);GO:0005743(mitochondrial inner membrane);GO:0005759(mitochondrial matrix);GO:0005975(carbohydr…	NA	K00898	EC:2.7.11.2	pyruvate dehydrogenase kinase, isoenzyme 4 [Source:MGI Symbol;Acc:MGI:1351481]	protein_coding;retained_intron	2.37	3.06	2.29	11.47	4.24	8.04	-1.62	up	yes
ENSMUSG00000040583	Cyp2b13	ENSMUST00000005669	GO:0004497(monooxygenase activity);GO:0005506(iron ion binding);GO:0005737(cytoplasm);GO:0006082(organic acid metabolic process);GO:0006805(xenobiotic metabolic process);GO:0008392(arachidonic acid epoxygenase activity);GO:0008395(steroid hydroxylase activity);GO:0016491(oxidoreductase activity);GO:0016705(oxidoreductase activity, acting on paired donors, with incorporation or reduction of molecu…	00140(Steroid hormone biosynthesis);00590(Arachidonic acid metabolism);00830(Retinol metabolism);05204(Chemical carcinogenesis)	K07412	EC:1.14.14.1	cytochrome P450, family 2, subfamily b, polypeptide 13 [Source:MGI Symbol;Acc:MGI:88599]	protein_coding	1.39	0.85	1.13	4.94	2.95	4.22	-1.85	up	yes
ENSMUSG00000054728	Phactr1	ENSMUST00000128646;ENSMUST00000239286;ENSMUST00000140651;ENSMUST00000136951;ENSMUST00000132050;ENSMUST00000066928;ENSMUST00000136576;ENSMUST00000110161;ENSMUST00000137434;ENSMUST00000161201;ENSMUST00000123987;ENSMUST00000131942;ENSMUST00000149235;ENSMUST00000148891;ENSMUST00000150620;ENSMUST00000138640;ENSMUST00000127859	GO:0003779(actin binding);GO:0004864(protein phosphatase inhibitor activity);GO:0005634(nucleus);GO:0005737(cytoplasm);GO:0005829(cytosol);GO:0008157(protein phosphatase 1 binding);GO:0019888(protein phosphatase regulator activity);GO:0021987(cerebral cortex development);GO:0030054(cell junction);GO:0031032(actomyosin structure organization);GO:0031532(actin cytoskeleton reorganization);GO:003251…	NA	NA	NA	phosphatase and actin regulator 1 [Source:MGI Symbol;Acc:MGI:2659021]	protein_coding;processed_transcript;retained_intron;nonsense_mediated_decay	0.05	0.02	0.03	0.16	0.19	0.17	-2.56	up	yes
ENSMUSG00000058420	Syt17	ENSMUST00000081574;ENSMUST00000203465;ENSMUST00000203485;ENSMUST00000203796;ENSMUST00000207650;ENSMUST00000207034	GO:0000149(SNARE binding);GO:0001786(phosphatidylserine binding);GO:0005509(calcium ion binding);GO:0005544(calcium-dependent phospholipid binding);GO:0005802(trans-Golgi network);GO:0005886(plasma membrane);GO:0014059(regulation of dopamine secretion);GO:0016020(membrane);GO:0016192(vesicle-mediated transport);GO:0017156(calcium-ion regulated exocytosis);GO:0017158(regulation of calcium ion-depe…	NA	K19915	NA	synaptotagmin XVII [Source:MGI Symbol;Acc:MGI:104966]	protein_coding;retained_intron	0.83	1.26	1.18	2.73	3.67	2.88	-1.51	up	yes
ENSMUSG00000039191	Rbpj	ENSMUST00000037618;ENSMUST00000087360;ENSMUST00000113865;ENSMUST00000202092;ENSMUST00000201883;ENSMUST00000201991;ENSMUST00000202476;ENSMUST00000201928;ENSMUST00000201721;ENSMUST00000201701;ENSMUST00000201912;ENSMUST00000200856	GO:0000122(negative regulation of transcription by RNA polymerase II);GO:0000978(RNA polymerase II proximal promoter sequence-specific DNA binding);GO:0001103(RNA polymerase II repressing transcription factor binding);GO:0001228(DNA-binding transcription activator activity, RNA polymerase II-specific);GO:0001525(angiogenesis);GO:0001756(somitogenesis);GO:0001837(epithelial to mesenchymal transiti…	04330(Notch signaling pathway);04658(Th1 and Th2 cell differentiation);05165(Human papillomavirus infection);05169(Epstein-Barr virus infection);05203(Viral carcinogenesis);05203(Viral carcinogenesis)	K06053	NA	recombination signal binding protein for immunoglobulin kappa J region [Source:MGI Symbol;Acc:MGI:96522]	protein_coding;retained_intron;processed_transcript	1.14	1.37	0.93	3.38	2.01	2.9	-1.27	up	yes
ENSMUSG00000046805	Mpeg1	ENSMUST00000081035	GO:0016020(membrane);GO:0016021(integral component of membrane)	NA	NA	NA	macrophage expressed gene 1 [Source:MGI Symbol;Acc:MGI:1333743]	protein_coding	2.84	4.6	3.03	10.04	6.86	8.19	-1.26	up	yes
ENSMUSG00000054753	AU018091	ENSMUST00000171749;ENSMUST00000203937;ENSMUST00000205185	GO:0000064(L-ornithine transmembrane transporter activity);GO:0006865(amino acid transport);GO:0015181(arginine transmembrane transporter activity);GO:0015189(L-lysine transmembrane transporter activity);GO:0016020(membrane);GO:0016021(integral component of membrane);GO:0022857(transmembrane transporter activity);GO:0055085(transmembrane transport);GO:0097638(L-arginine import across plasma membr…	NA	K13865	NA	expressed sequence AU018091 [Source:MGI Symbol;Acc:MGI:2142124]	protein_coding;processed_transcript	0.47	0.86	0.57	1.83	2.21	2.28	-1.73	up	yes
ENSMUSG00000026147	Col9a1	ENSMUST00000088349;ENSMUST00000054588;ENSMUST00000147902;ENSMUST00000124600	GO:0005581(collagen trimer);GO:0005594(collagen type IX trimer);GO:0005594(collagen type IX trimer)	04151(PI3K-Akt signaling pathway);04510(Focal adhesion);04512(ECM-receptor interaction);04974(Protein digestion and absorption);05165(Human papillomavirus infection);05165(Human papillomavirus infection)	K08131	NA	collagen, type IX, alpha 1 [Source:MGI Symbol;Acc:MGI:88465]	protein_coding;processed_transcript	0.05	0.03	0.02	0.52	0.11	0.23	-3.11	up	yes
ENSMUSG00000025227	Mfsd13a	ENSMUST00000128041;ENSMUST00000086969;ENSMUST00000137143;ENSMUST00000128455;ENSMUST00000142994	GO:0003674(molecular_function);GO:0005575(cellular_component);GO:0008150(biological_process);GO:0016020(membrane);GO:0016021(integral component of membrane);GO:0016021(integral component of membrane)	NA	NA	NA	major facilitator superfamily domain containing 13a [Source:MGI Symbol;Acc:MGI:1922396]	protein_coding;processed_transcript;nonsense_mediated_decay	0.62	0.69	0.6	8.85	0.64	5.02	-2.92	up	yes
ENSMUSG00000024887	Asah2	ENSMUST00000237104;ENSMUST00000237697;ENSMUST00000236208;ENSMUST00000236122;ENSMUST00000236504;ENSMUST00000235273;ENSMUST00000096119;ENSMUST00000235213;ENSMUST00000235395;ENSMUST00000236030	GO:0000139(Golgi membrane);GO:0005509(calcium ion binding);GO:0005515(protein binding);GO:0005576(extracellular region);GO:0005615(extracellular space);GO:0005739(mitochondrion);GO:0005794(Golgi apparatus);GO:0005886(plasma membrane);GO:0005887(integral component of plasma membrane);GO:0005901(caveola);GO:0006629(lipid metabolic process);GO:0006665(sphingolipid metabolic process);GO:0006670(sphin…	00600(Sphingolipid metabolism);04071(Sphingolipid signaling pathway);04071(Sphingolipid signaling pathway)	K12349	EC:3.5.1.23	N-acylsphingosine amidohydrolase 2 [Source:MGI Symbol;Acc:MGI:1859310]	protein_coding;processed_transcript;retained_intron	0.08	0.12	0.09	0.64	0.24	0.41	-2.11	up	yes
ENSMUSG00000015354	Pcolce2	ENSMUST00000015498;ENSMUST00000151210	GO:0005201(extracellular matrix structural constituent);GO:0005515(protein binding);GO:0005518(collagen binding);GO:0005576(extracellular region);GO:0008201(heparin binding);GO:0010952(positive regulation of peptidase activity);GO:0016504(peptidase activator activity);GO:0062023(collagen-containing extracellular matrix);GO:1990830(cellular response to leukemia inhibitory factor);GO:1990830(cellul…	NA	NA	NA	procollagen C-endopeptidase enhancer 2 [Source:MGI Symbol;Acc:MGI:1923727]	protein_coding;processed_transcript	0.99	1.07	0.89	3.56	2.05	2.91	-1.53	up	yes
ENSMUSG00000037411	Serpine1	ENSMUST00000041388;ENSMUST00000199832;ENSMUST00000077523	GO:0001300(chronological cell aging);GO:0001525(angiogenesis);GO:0002020(protease binding);GO:0004867(serine-type endopeptidase inhibitor activity);GO:0005102(signaling receptor binding);GO:0005576(extracellular region);GO:0005615(extracellular space);GO:0010469(regulation of signaling receptor activity);GO:0010757(negative regulation of plasminogen activation);GO:0010951(negative regulation of e…	04066(HIF-1 signaling pathway);04115(p53 signaling pathway);04218(Cellular senescence);04371(Apelin signaling pathway);04390(Hippo signaling pathway);04610(Complement and coagulation cascades);04933(AGE-RAGE signaling pathway in diabetic complications);05142(Chagas disease (American trypanosomiasis));05142(Chagas disease (American trypanosomiasis))	K03982	NA	serine (or cysteine) peptidase inhibitor, clade E, member 1 [Source:MGI Symbol;Acc:MGI:97608]	protein_coding;retained_intron	8.6	13.77	9.52	38.74	12.88	52.6	-1.71	up	yes
ENSMUSG00000046417	Lrrc75a	ENSMUST00000057194;ENSMUST00000143262;ENSMUST00000128705	GO:0003674(molecular_function);GO:0005737(cytoplasm);GO:0008150(biological_process);GO:0008150(biological_process)	NA	NA	NA	leucine rich repeat containing 75A [Source:MGI Symbol;Acc:MGI:2682293]	protein_coding;processed_transcript	15.07	13.3	16.24	40.44	24.8	32.35	-1.13	up	yes
ENSMUSG00000057069	Ero1lb	ENSMUST00000220811;ENSMUST00000071973;ENSMUST00000221560;ENSMUST00000221739	GO:0003756(protein disulfide isomerase activity);GO:0005623(cell);GO:0005783(endoplasmic reticulum);GO:0005789(endoplasmic reticulum membrane);GO:0015035(protein disulfide oxidoreductase activity);GO:0016020(membrane);GO:0016491(oxidoreductase activity);GO:0016671(oxidoreductase activity, acting on a sulfur group of donors, disulfide as acceptor);GO:0018401(peptidyl-proline hydroxylation to 4-hyd…	04141(Protein processing in endoplasmic reticulum);04141(Protein processing in endoplasmic reticulum)	K10976	EC:1.8.4.-	ERO1-like beta (S. cerevisiae) [Source:MGI Symbol;Acc:MGI:1914725]	protein_coding;processed_transcript	0.96	1.69	1.3	4.55	2.91	3.25	-1.44	up	yes
ENSMUSG00000032252	Glce	ENSMUST00000034785;ENSMUST00000185510;ENSMUST00000185675;ENSMUST00000185873;ENSMUST00000186514	GO:0000139(Golgi membrane);GO:0005509(calcium ion binding);GO:0005794(Golgi apparatus);GO:0015012(heparan sulfate proteoglycan biosynthetic process);GO:0016020(membrane);GO:0016021(integral component of membrane);GO:0016853(isomerase activity);GO:0016857(racemase and epimerase activity, acting on carbohydrates and derivatives);GO:0030210(heparin biosynthetic process);GO:0042803(protein homodimeri…	00534(Glycosaminoglycan biosynthesis - heparan sulfate / heparin);00534(Glycosaminoglycan biosynthesis - heparan sulfate / heparin)	K01793	EC:5.1.3.17	glucuronyl C5-epimerase [Source:MGI Symbol;Acc:MGI:2136405]	protein_coding;processed_transcript;retained_intron	5.01	4.73	2.92	12	6.73	10.67	-1.21	up	yes
ENSMUSG00000021823	Vcl	ENSMUST00000022369;ENSMUST00000226113;ENSMUST00000224380	GO:0001725(stress fiber);GO:0002009(morphogenesis of an epithelium);GO:0002102(podosome);GO:0002162(dystroglycan binding);GO:0003779(actin binding);GO:0005198(structural molecule activity);GO:0005515(protein binding);GO:0005737(cytoplasm);GO:0005856(cytoskeleton);GO:0005884(actin filament);GO:0005886(plasma membrane);GO:0005903(brush border);GO:0005911(cell-cell junction);GO:0005912(adherens junc…	04510(Focal adhesion);04520(Adherens junction);04670(Leukocyte transendothelial migration);04810(Regulation of actin cytoskeleton);05100(Bacterial invasion of epithelial cells);05146(Amoebiasis);05146(Amoebiasis)	K05700	NA	vinculin [Source:MGI Symbol;Acc:MGI:98927]	protein_coding;retained_intron	5.92	8.05	5.08	15.74	11.64	11.89	-1.04	up	yes
ENSMUSG00000020333	Acsl6	ENSMUST00000064690;ENSMUST00000108899;ENSMUST00000000145;ENSMUST00000072178;ENSMUST00000108904;ENSMUST00000149403;ENSMUST00000094194;ENSMUST00000093106;ENSMUST00000108905;ENSMUST00000101211;ENSMUST00000156252;ENSMUST00000139484;ENSMUST00000127731;ENSMUST00000138515;ENSMUST00000101213	GO:0000166(nucleotide binding);GO:0001676(long-chain fatty acid metabolic process);GO:0003824(catalytic activity);GO:0003996(acyl-CoA ligase activity);GO:0004467(long-chain fatty acid-CoA ligase activity);GO:0005515(protein binding);GO:0005524(ATP binding);GO:0005634(nucleus);GO:0005739(mitochondrion);GO:0005741(mitochondrial outer membrane);GO:0005777(peroxisome);GO:0005778(peroxisomal membrane)…	00061(Fatty acid biosynthesis);00071(Fatty acid degradation);03320(PPAR signaling pathway);04146(Peroxisome);04216(Ferroptosis);04714(Thermogenesis);04920(Adipocytokine signaling pathway);04920(Adipocytokine signaling pathway)	K01897	EC:6.2.1.3	acyl-CoA synthetase long-chain family member 6 [Source:MGI Symbol;Acc:MGI:894291]	protein_coding;processed_transcript	0.01	0.03	0.01	0.19	0.1	0.09	-3.08	up	yes
ENSMUSG00000026670	Uap1	ENSMUST00000111350;ENSMUST00000027981;ENSMUST00000111351;ENSMUST00000161112;ENSMUST00000160848;ENSMUST00000191690;ENSMUST00000162253;ENSMUST00000191797;ENSMUST00000161492	GO:0003977(UDP-N-acetylglucosamine diphosphorylase activity);GO:0005654(nucleoplasm);GO:0005829(cytosol);GO:0005886(plasma membrane);GO:0006047(UDP-N-acetylglucosamine metabolic process);GO:0030246(carbohydrate binding);GO:0042802(identical protein binding);GO:0070569(uridylyltransferase activity);GO:0070569(uridylyltransferase activity)	00520(Amino sugar and nucleotide sugar metabolism);00520(Amino sugar and nucleotide sugar metabolism)	K00972	2.7.7.83;EC:2.7.7.23	UDP-N-acetylglucosamine pyrophosphorylase 1 [Source:MGI Symbol;Acc:MGI:1334459]	protein_coding;retained_intron;processed_transcript	5.16	8.83	7.61	20.12	14.49	14.16	-1.17	up	yes
ENSMUSG00000068196	Col8a1	ENSMUST00000089332;ENSMUST00000232382	GO:0001525(angiogenesis);GO:0005201(extracellular matrix structural constituent);GO:0005515(protein binding);GO:0005576(extracellular region);GO:0005581(collagen trimer);GO:0005604(basement membrane);GO:0005615(extracellular space);GO:0007155(cell adhesion);GO:0010811(positive regulation of cell-substrate adhesion);GO:0030020(extracellular matrix structural constituent conferring tensile strength…	NA	NA	NA	collagen, type VIII, alpha 1 [Source:MGI Symbol;Acc:MGI:88463]	protein_coding;retained_intron	1.32	1.42	0.79	4.57	1.94	3.71	-1.53	up	yes
ENSMUSG00000050697	Prkaa1	ENSMUST00000228218;ENSMUST00000051186	GO:0000166(nucleotide binding);GO:0003682(chromatin binding);GO:0004672(protein kinase activity);GO:0004674(protein serine/threonine kinase activity);GO:0004679(AMP-activated protein kinase activity);GO:0005515(protein binding);GO:0005524(ATP binding);GO:0005623(cell);GO:0005634(nucleus);GO:0005737(cytoplasm);GO:0005829(cytosol);GO:0006006(glucose metabolic process);GO:0006325(chromatin organizat…	04068(FoxO signaling pathway);04140(Autophagy - animal);04150(mTOR signaling pathway);04151(PI3K-Akt signaling pathway);04152(AMPK signaling pathway);04211(Longevity regulating pathway);04213(Longevity regulating pathway - multiple species);04371(Apelin signaling pathway);04530(Tight junction);04710(Circadian rhythm);04714(Thermogenesis);04910(Insulin signaling pathway);04920(Adipocytokine signal…	K07198	EC:2.7.11.11	protein kinase, AMP-activated, alpha 1 catalytic subunit [Source:MGI Symbol;Acc:MGI:2145955]	protein_coding	3.05	3.3	3.05	9.76	4.94	8.16	-1.28	up	yes
ENSMUSG00000024691	Fam111a	ENSMUST00000025595;ENSMUST00000151307;ENSMUST00000139270;ENSMUST00000144662	GO:0000785(chromatin);GO:0001650(fibrillar center);GO:0003674(molecular_function);GO:0005634(nucleus);GO:0005654(nucleoplasm);GO:0005737(cytoplasm);GO:0006260(DNA replication);GO:0045071(negative regulation of viral genome replication);GO:0045071(negative regulation of viral genome replication)	NA	NA	NA	family with sequence similarity 111, member A [Source:MGI Symbol;Acc:MGI:1915508]	protein_coding;processed_transcript	3.16	5.64	2.9	14.91	7.17	9.19	-1.42	up	yes
ENSMUSG00000021998	Lcp1	ENSMUST00000145303;ENSMUST00000125833;ENSMUST00000131802;ENSMUST00000124608;ENSMUST00000130510;ENSMUST00000149883;ENSMUST00000148609;ENSMUST00000134114;ENSMUST00000124499;ENSMUST00000143539;ENSMUST00000122840	GO:0001725(stress fiber);GO:0001726(ruffle);GO:0001891(phagocytic cup);GO:0002102(podosome);GO:0002286(T cell activation involved in immune response);GO:0003779(actin binding);GO:0005178(integrin binding);GO:0005509(calcium ion binding);GO:0005515(protein binding);GO:0005737(cytoplasm);GO:0005829(cytosol);GO:0005856(cytoskeleton);GO:0005884(actin filament);GO:0005886(plasma membrane);GO:0005925(f…	NA	K17276	NA	lymphocyte cytosolic protein 1 [Source:MGI Symbol;Acc:MGI:104808]	protein_coding;processed_transcript;retained_intron	0.1	0.18	0.1	0.42	0.4	0.65	-1.95	up	yes
ENSMUSG00000020218	Wif1	ENSMUST00000020439;ENSMUST00000175867;ENSMUST00000145691	GO:0005102(signaling receptor binding);GO:0005576(extracellular region);GO:0007275(multicellular organism development);GO:0009986(cell surface);GO:0016055(Wnt signaling pathway);GO:0017147(Wnt-protein binding);GO:0030178(negative regulation of Wnt signaling pathway);GO:0045600(positive regulation of fat cell differentiation);GO:0048856(anatomical structure development);GO:0048856(anatomical struc…	04310(Wnt signaling pathway);04310(Wnt signaling pathway)	K01691	NA	Wnt inhibitory factor 1 [Source:MGI Symbol;Acc:MGI:1344332]	protein_coding;retained_intron	0.38	0.74	0.71	3.49	1.35	2.86	-2.08	up	yes
ENSMUSG00000112716	4930471E19Rik	ENSMUST00000219022;ENSMUST00000219150	NA	NA	NA	NA	RIKEN cDNA 4930471E19 gene [Source:MGI Symbol;Acc:MGI:1922162]	lncRNA	2.07	1.7	1.81	8.74	3.24	7.01	-1.77	up	yes
ENSMUSG00000048376	F2r	ENSMUST00000059193	GO:0000186(activation of MAPKK activity);GO:0001965(G-protein alpha-subunit binding);GO:0002248(connective tissue replacement involved in inflammatory response wound healing);GO:0003105(negative regulation of glomerular filtration);GO:0004930(G protein-coupled receptor activity);GO:0005102(signaling receptor binding);GO:0005623(cell);GO:0005769(early endosome);GO:0005770(late endosome);GO:0005886…	04015(Rap1 signaling pathway);04020(Calcium signaling pathway);04024(cAMP signaling pathway);04072(Phospholipase D signaling pathway);04080(Neuroactive ligand-receptor interaction);04151(PI3K-Akt signaling pathway);04610(Complement and coagulation cascades);04611(Platelet activation);04810(Regulation of actin cytoskeleton);05200(Pathways in cancer)	NA	NA	coagulation factor II (thrombin) receptor [Source:MGI Symbol;Acc:MGI:101802]	protein_coding	21.19	22.51	15.21	59.06	27.47	48.49	-1.2	up	yes
ENSMUSG00000028559	Osbpl9	ENSMUST00000084366;ENSMUST00000155434;ENSMUST00000030288;ENSMUST00000194478;ENSMUST00000160895;ENSMUST00000160271;ENSMUST00000162787;ENSMUST00000161363;ENSMUST00000161602;ENSMUST00000139412;ENSMUST00000139248;ENSMUST00000153714;ENSMUST00000159545;ENSMUST00000160774;ENSMUST00000152167;ENSMUST00000159758;ENSMUST00000159198;ENSMUST00000147457;ENSMUST00000126288	GO:0005768(endosome);GO:0005794(Golgi apparatus);GO:0005829(cytosol);GO:0006869(lipid transport);GO:0008150(biological_process);GO:0008289(lipid binding);GO:0015248(sterol transporter activity);GO:0015918(sterol transport);GO:0016020(membrane);GO:0031902(late endosome membrane);GO:0032934(sterol binding);GO:0043231(intracellular membrane-bounded organelle);GO:0043231(intracellular membrane-bounde…	NA	K20465	NA	oxysterol binding protein-like 9 [Source:MGI Symbol;Acc:MGI:1923784]	protein_coding;processed_transcript;retained_intron;nonsense_mediated_decay	2.73	3.24	2.13	6.57	4.79	6.14	-1.11	up	yes
ENSMUSG00000026663	Atf6	ENSMUST00000027974;ENSMUST00000182787	GO:0000976(transcription regulatory region sequence-specific DNA binding);GO:0000977(RNA polymerase II regulatory region sequence-specific DNA binding);GO:0000978(RNA polymerase II proximal promoter sequence-specific DNA binding);GO:0001654(eye development);GO:0003677(DNA binding);GO:0003700(DNA-binding transcription factor activity);GO:0005515(protein binding);GO:0005634(nucleus);GO:0005783(endo…	04141(Protein processing in endoplasmic reticulum);05010(Alzheimer disease);05010(Alzheimer disease)	K09054	NA	activating transcription factor 6 [Source:MGI Symbol;Acc:MGI:1926157]	protein_coding;retained_intron	5.33	5.24	3.93	13.18	7.57	9.92	-1.08	up	yes
ENSMUSG00000041891	Lman1	ENSMUST00000236866;ENSMUST00000048260;ENSMUST00000144793;ENSMUST00000120461;ENSMUST00000143990;ENSMUST00000236292;ENSMUST00000150133;ENSMUST00000236070;ENSMUST00000155895	GO:0000139(Golgi membrane);GO:0005537(mannose binding);GO:0005737(cytoplasm);GO:0005783(endoplasmic reticulum);GO:0005789(endoplasmic reticulum membrane);GO:0005793(endoplasmic reticulum-Golgi intermediate compartment);GO:0005794(Golgi apparatus);GO:0006888(endoplasmic reticulum to Golgi vesicle-mediated transport);GO:0007029(endoplasmic reticulum organization);GO:0007030(Golgi organization);GO:0…	04141(Protein processing in endoplasmic reticulum);04141(Protein processing in endoplasmic reticulum)	K10080	NA	lectin, mannose-binding, 1 [Source:MGI Symbol;Acc:MGI:1917611]	protein_coding;retained_intron;processed_transcript	3.54	5.36	3.41	8.78	7.35	8.54	-1	up	yes
ENSMUSG00000021585	Cast	ENSMUST00000065629;ENSMUST00000223206;ENSMUST00000223033;ENSMUST00000222588;ENSMUST00000220868;ENSMUST00000222373;ENSMUST00000223126;ENSMUST00000220738;ENSMUST00000221873;ENSMUST00000221208;ENSMUST00000231578;ENSMUST00000223123;ENSMUST00000223309	GO:0002020(protease binding);GO:0004869(cysteine-type endopeptidase inhibitor activity);GO:0005634(nucleus);GO:0005737(cytoplasm);GO:0005783(endoplasmic reticulum);GO:0005829(cytosol);GO:0007343(egg activation);GO:0010466(negative regulation of peptidase activity);GO:0010859(calcium-dependent cysteine-type endopeptidase inhibitor activity);GO:0014069(postsynaptic density);GO:0016020(membrane);GO:…	NA	K04281	NA	calpastatin [Source:MGI Symbol;Acc:MGI:1098236]	protein_coding;retained_intron	2.41	2.53	1.61	5.56	3.69	4.81	-1.1	up	yes
ENSMUSG00000023781	Hes7	ENSMUST00000024543	GO:0000122(negative regulation of transcription by RNA polymerase II);GO:0000977(RNA polymerase II regulatory region sequence-specific DNA binding);GO:0001227(DNA-binding transcription repressor activity, RNA polymerase II-specific);GO:0001501(skeletal system development);GO:0001756(somitogenesis);GO:0003677(DNA binding);GO:0005634(nucleus);GO:0006355(regulation of transcription, DNA-templated);G…	05165(Human papillomavirus infection)	K09087	NA	hes family bHLH transcription factor 7 [Source:MGI Symbol;Acc:MGI:2135679]	protein_coding	0.65	0.58	1.09	4.96	1.68	3.6	-2.14	up	yes
ENSMUSG00000050931	Sgms2	ENSMUST00000090246;ENSMUST00000197057;ENSMUST00000200431;ENSMUST00000126569	GO:0000139(Golgi membrane);GO:0002950(ceramide phosphoethanolamine synthase activity);GO:0005794(Golgi apparatus);GO:0005886(plasma membrane);GO:0005887(integral component of plasma membrane);GO:0006629(lipid metabolic process);GO:0006665(sphingolipid metabolic process);GO:0006686(sphingomyelin biosynthetic process);GO:0016020(membrane);GO:0016021(integral component of membrane);GO:0016301(kinase…	00600(Sphingolipid metabolism);04071(Sphingolipid signaling pathway);04071(Sphingolipid signaling pathway)	K04714	EC:2.7.8.27	sphingomyelin synthase 2 [Source:MGI Symbol;Acc:MGI:1921692]	protein_coding;processed_transcript	1.16	1.5	1.05	5.74	2.42	2.8	-1.56	up	yes
ENSMUSG00000078773	Rad54b	ENSMUST00000070755;ENSMUST00000095145;ENSMUST00000179731;ENSMUST00000179498;ENSMUST00000178725;ENSMUST00000144499;ENSMUST00000108306	GO:0000166(nucleotide binding);GO:0000724(double-strand break repair via homologous recombination);GO:0003677(DNA binding);GO:0004386(helicase activity);GO:0005524(ATP binding);GO:0005634(nucleus);GO:0006281(DNA repair);GO:0006974(cellular response to DNA damage stimulus);GO:0007131(reciprocal meiotic recombination);GO:0008340(determination of adult lifespan);GO:0010212(response to ionizing radia…	03440(Homologous recombination);03440(Homologous recombination)	K10877	EC:3.6.4.-	RAD54 homolog B (S. cerevisiae) [Source:MGI Symbol;Acc:MGI:3605986]	protein_coding;processed_transcript;nonsense_mediated_decay;retained_intron	0.17	0.56	0.26	2.16	0.79	1.44	-2.15	up	yes
ENSMUSG00000028497	Hacd4	ENSMUST00000151280;ENSMUST00000132493;ENSMUST00000030221	GO:0005783(endoplasmic reticulum);GO:0005789(endoplasmic reticulum membrane);GO:0006629(lipid metabolic process);GO:0006631(fatty acid metabolic process);GO:0006633(fatty acid biosynthetic process);GO:0016020(membrane);GO:0016021(integral component of membrane);GO:0016829(lyase activity);GO:0018812(3-hydroxyacyl-CoA dehydratase activity);GO:0019899(enzyme binding);GO:0030148(sphingolipid biosynth…	00062(Fatty acid elongation);01040(Biosynthesis of unsaturated fatty acids);01040(Biosynthesis of unsaturated fatty acids)	K10703	EC:4.2.1.134	3-hydroxyacyl-CoA dehydratase 4 [Source:MGI Symbol;Acc:MGI:1914025]	protein_coding	0.06	0.08	0.05	0.41	0.2	0.3	-2.25	up	yes
ENSMUSG00000028789	Azin2	ENSMUST00000128820;ENSMUST00000119354;ENSMUST00000030581;ENSMUST00000156739;ENSMUST00000147731;ENSMUST00000106068;ENSMUST00000143912	GO:0003824(catalytic activity);GO:0005515(protein binding);GO:0005634(nucleus);GO:0005737(cytoplasm);GO:0005739(mitochondrion);GO:0005793(endoplasmic reticulum-Golgi intermediate compartment);GO:0005794(Golgi apparatus);GO:0005801(cis-Golgi network);GO:0005802(trans-Golgi network);GO:0005829(cytosol);GO:0006591(ornithine metabolic process);GO:0006596(polyamine biosynthetic process);GO:0016020(mem…	00330(Arginine and proline metabolism);00330(Arginine and proline metabolism)	K01583	EC:4.1.1.19	antizyme inhibitor 2 [Source:MGI Symbol;Acc:MGI:2442093]	retained_intron;protein_coding	6.55	6.17	8.08	16.95	11.91	15.23	-1.08	up	yes
ENSMUSG00000046610	Oacyl	ENSMUST00000115097;ENSMUST00000235962;ENSMUST00000117694;ENSMUST00000134343	GO:0003674(molecular_function);GO:0005575(cellular_component);GO:0008150(biological_process);GO:0016020(membrane);GO:0016021(integral component of membrane);GO:0016747(transferase activity, transferring acyl groups other than amino-acyl groups);GO:0016747(transferase activity, transferring acyl groups other than amino-acyl groups)	NA	NA	NA	O-acyltransferase like [Source:MGI Symbol;Acc:MGI:2442915]	protein_coding;processed_transcript	0.11	0.12	0.18	1.11	0.29	0.98	-2.54	up	yes
ENSMUSG00000026469	Xpr1	ENSMUST00000027741;ENSMUST00000111774;ENSMUST00000192359;ENSMUST00000111775;ENSMUST00000129271;ENSMUST00000143529;ENSMUST00000139925	GO:0000822(inositol hexakisphosphate binding);GO:0001618(virus receptor activity);GO:0005623(cell);GO:0005737(cytoplasm);GO:0005794(Golgi apparatus);GO:0005886(plasma membrane);GO:0006817(phosphate ion transport);GO:0009615(response to virus);GO:0015114(phosphate ion transmembrane transporter activity);GO:0015562(efflux transmembrane transporter activity);GO:0016020(membrane);GO:0016021(integral …	NA	NA	NA	xenotropic and polytropic retrovirus receptor 1 [Source:MGI Symbol;Acc:MGI:97932]	protein_coding;retained_intron;processed_transcript	0.42	0.65	0.36	1.99	0.74	1.54	-1.58	up	yes
ENSMUSG00000022096	Hr	ENSMUST00000161069;ENSMUST00000163060;ENSMUST00000022691;ENSMUST00000161468;ENSMUST00000159959	GO:0000118(histone deacetylase complex);GO:0000785(chromatin);GO:0000976(transcription regulatory region sequence-specific DNA binding);GO:0003677(DNA binding);GO:0003714(transcription corepressor activity);GO:0005515(protein binding);GO:0005634(nucleus);GO:0005654(nucleoplasm);GO:0006355(regulation of transcription, DNA-templated);GO:0016491(oxidoreductase activity);GO:0016604(nuclear body);GO:0…	NA	K00478	EC:1.14.11.-	lysine demethylase and nuclear receptor corepressor [Source:MGI Symbol;Acc:MGI:96223]	protein_coding;processed_transcript	2.78	3.29	4.17	8.9	6.57	6.9	-1.13	up	yes
ENSMUSG00000033792	Atp7a	ENSMUST00000113557;ENSMUST00000133875;ENSMUST00000055941;ENSMUST00000134363	GO:0000166(nucleotide binding);GO:0001568(blood vessel development);GO:0001701(in utero embryonic development);GO:0001836(release of cytochrome c from mitochondria);GO:0001889(liver development);GO:0001974(blood vessel remodeling);GO:0002082(regulation of oxidative phosphorylation);GO:0005375(copper ion transmembrane transporter activity);GO:0005507(copper ion binding);GO:0005515(protein binding)…	01524(Platinum drug resistance);04978(Mineral absorption);04978(Mineral absorption)	K17686	EC:7.2.2.8	ATPase, Cu++ transporting, alpha polypeptide [Source:MGI Symbol;Acc:MGI:99400]	protein_coding;retained_intron;processed_transcript	0.03	0.06	0.02	0.44	0.09	0.2	-2.78	up	yes
ENSMUSG00000019978	Epb41l2	ENSMUST00000219224;ENSMUST00000053748;ENSMUST00000219166;ENSMUST00000217943;ENSMUST00000217844;ENSMUST00000219390;ENSMUST00000092645;ENSMUST00000218903;ENSMUST00000220335;ENSMUST00000219138;ENSMUST00000218345;ENSMUST00000219201;ENSMUST00000219805;ENSMUST00000220290;ENSMUST00000220121;ENSMUST00000217929;ENSMUST00000219967;ENSMUST00000219941;ENSMUST00000219900;ENSMUST00000219372	GO:0003779(actin binding);GO:0005198(structural molecule activity);GO:0005515(protein binding);GO:0005654(nucleoplasm);GO:0005737(cytoplasm);GO:0005856(cytoskeleton);GO:0005886(plasma membrane);GO:0005938(cell cortex);GO:0007049(cell cycle);GO:0008092(cytoskeletal protein binding);GO:0008180(COP9 signalosome);GO:0008360(regulation of cell shape);GO:0015629(actin cytoskeleton);GO:0016020(membrane)…	NA	K06107	NA	erythrocyte membrane protein band 4.1 like 2 [Source:MGI Symbol;Acc:MGI:103009]	protein_coding;processed_transcript;retained_intron	2.48	2.25	1.45	5.17	3.42	4.74	-1.11	up	yes
ENSMUSG00000038387	Rras	ENSMUST00000044111;ENSMUST00000210397;ENSMUST00000210895	GO:0000166(nucleotide binding);GO:0002521(leukocyte differentiation);GO:0003924(GTPase activity);GO:0005525(GTP binding);GO:0005829(cytosol);GO:0005886(plasma membrane);GO:0007165(signal transduction);GO:0007265(Ras protein signal transduction);GO:0010595(positive regulation of endothelial cell migration);GO:0016020(membrane);GO:0019003(GDP binding);GO:0030336(negative regulation of cell migratio…	04010(MAPK signaling pathway);04014(Ras signaling pathway);04015(Rap1 signaling pathway);04024(cAMP signaling pathway);04072(Phospholipase D signaling pathway);04137(Mitophagy - animal);04140(Autophagy - animal);04218(Cellular senescence);04360(Axon guidance);04371(Apelin signaling pathway);04625(C-type lectin receptor signaling pathway);04810(Regulation of actin cytoskeleton);05205(Proteoglycans…	K07829	NA	related RAS viral (r-ras) oncogene [Source:MGI Symbol;Acc:MGI:98179]	protein_coding;nonsense_mediated_decay	49.7	41.34	55.13	111.94	81.11	100.59	-1.01	up	yes
ENSMUSG00000001039	B9d1	ENSMUST00000102657;ENSMUST00000155176;ENSMUST00000146562;ENSMUST00000127889;ENSMUST00000138057;ENSMUST00000140548	GO:0001701(in utero embryonic development);GO:0001944(vasculature development);GO:0005515(protein binding);GO:0005737(cytoplasm);GO:0005813(centrosome);GO:0005856(cytoskeleton);GO:0005929(cilium);GO:0007224(smoothened signaling pathway);GO:0008158(hedgehog receptor activity);GO:0016020(membrane);GO:0030030(cell projection organization);GO:0032880(regulation of protein localization);GO:0035869(cil…	NA	K16744	NA	B9 protein domain 1 [Source:MGI Symbol;Acc:MGI:1351471]	protein_coding;processed_transcript	3.12	2.97	2.08	5.97	8.67	7.43	-1.43	up	yes
ENSMUSG00000020256	Aldh1l2	ENSMUST00000020497;ENSMUST00000146640;ENSMUST00000138858;ENSMUST00000143793;ENSMUST00000147381;ENSMUST00000141184;ENSMUST00000125193	GO:0003824(catalytic activity);GO:0004029(aldehyde dehydrogenase (NAD) activity);GO:0005654(nucleoplasm);GO:0005737(cytoplasm);GO:0005739(mitochondrion);GO:0006730(one-carbon metabolic process);GO:0009058(biosynthetic process);GO:0009258(10-formyltetrahydrofolate catabolic process);GO:0016155(formyltetrahydrofolate dehydrogenase activity);GO:0016491(oxidoreductase activity);GO:0016620(oxidoreduct…	00670(One carbon pool by folate);00670(One carbon pool by folate)	K00289	EC:1.5.1.6	aldehyde dehydrogenase 1 family, member L2 [Source:MGI Symbol;Acc:MGI:2444680]	protein_coding;retained_intron;processed_transcript	15.7	12.18	8.64	33.46	17.7	30.49	-1.16	up	yes
ENSMUSG00000062127	Cttnbp2nl	ENSMUST00000077548;ENSMUST00000098763;ENSMUST00000197437;ENSMUST00000199002	GO:0005737(cytoplasm);GO:0005856(cytoskeleton);GO:0006470(protein dephosphorylation);GO:0015629(actin cytoskeleton);GO:0032410(negative regulation of transporter activity);GO:0034763(negative regulation of transmembrane transport);GO:0051721(protein phosphatase 2A binding);GO:0051721(protein phosphatase 2A binding)	NA	NA	NA	CTTNBP2 N-terminal like [Source:MGI Symbol;Acc:MGI:1933137]	protein_coding;retained_intron	0.81	1.76	1.32	3.73	2.8	3.26	-1.33	up	yes
ENSMUSG00000042129	Rassf4	ENSMUST00000035842;ENSMUST00000203634;ENSMUST00000204576;ENSMUST00000203029;ENSMUST00000203477;ENSMUST00000204203;ENSMUST00000204313	GO:0003674(molecular_function);GO:0005575(cellular_component);GO:0007049(cell cycle);GO:0007165(signal transduction);GO:0007165(signal transduction)	04392(Hippo signaling pathway - multiple species);04392(Hippo signaling pathway - multiple species)	K09851	NA	Ras association (RalGDS/AF-6) domain family member 4 [Source:MGI Symbol;Acc:MGI:2386853]	protein_coding;retained_intron;processed_transcript	0.15	0.34	0.24	0.84	0.77	0.76	-1.68	up	yes
ENSMUSG00000024810	Il33	ENSMUST00000025724;ENSMUST00000136850;ENSMUST00000120388;ENSMUST00000144528;ENSMUST00000177518	GO:0000122(negative regulation of transcription by RNA polymerase II);GO:0001819(positive regulation of cytokine production);GO:0002112(interleukin-33 receptor binding);GO:0002281(macrophage activation involved in immune response);GO:0002282(microglial cell activation involved in immune response);GO:0002686(negative regulation of leukocyte migration);GO:0002826(negative regulation of T-helper 1 t…	04060(Cytokine-cytokine receptor interaction);04217(Necroptosis);04623(Cytosolic DNA-sensing pathway);05164(Influenza A);05164(Influenza A)	K12967	NA	interleukin 33 [Source:MGI Symbol;Acc:MGI:1924375]	protein_coding	0.36	0.32	0.36	2.84	0.77	1.11	-2.19	up	yes
ENSMUSG00000034111	Tmed8	ENSMUST00000037418	GO:0003674(molecular_function);GO:0005575(cellular_component);GO:0008150(biological_process)	NA	NA	NA	transmembrane p24 trafficking protein 8 [Source:MGI Symbol;Acc:MGI:1923480]	protein_coding	0.67	1.03	0.79	2.73	1.64	2.18	-1.39	up	yes
ENSMUSG00000029250	Polr2b	ENSMUST00000031167;ENSMUST00000132134;ENSMUST00000150191;ENSMUST00000138121	GO:0000784(nuclear chromosome, telomeric region);GO:0001055(RNA polymerase II activity);GO:0003677(DNA binding);GO:0003682(chromatin binding);GO:0003899(DNA-directed 5'-3' RNA polymerase activity);GO:0005634(nucleus);GO:0005654(nucleoplasm);GO:0005665(RNA polymerase II, core complex);GO:0006351(transcription, DNA-templated);GO:0006366(transcription by RNA polymerase II);GO:0016740(transferase act…	03020(RNA polymerase);05016(Huntington disease);05016(Huntington disease)	K03010	EC:2.7.7.6	polymerase (RNA) II (DNA directed) polypeptide B [Source:MGI Symbol;Acc:MGI:2388280]	protein_coding;retained_intron	5.31	8.15	4.77	13.05	11.38	12.29	-1.01	up	yes
ENSMUSG00000031591	Asah1	ENSMUST00000034000;ENSMUST00000126561;ENSMUST00000143057;ENSMUST00000110417;ENSMUST00000131796	GO:0003714(transcription corepressor activity);GO:0005576(extracellular region);GO:0005615(extracellular space);GO:0005634(nucleus);GO:0005764(lysosome);GO:0006629(lipid metabolic process);GO:0006665(sphingolipid metabolic process);GO:0010033(response to organic substance);GO:0016787(hydrolase activity);GO:0016810(hydrolase activity, acting on carbon-nitrogen (but not peptide) bonds);GO:0016811(h…	00600(Sphingolipid metabolism);04071(Sphingolipid signaling pathway);04142(Lysosome);04142(Lysosome)	K12348	EC:3.5.1.23	N-acylsphingosine amidohydrolase 1 [Source:MGI Symbol;Acc:MGI:1277124]	protein_coding;retained_intron;nonsense_mediated_decay	8.3	11.44	4.6	25.75	13.69	19.31	-1.27	up	yes
ENSMUSG00000053007	Creb5	ENSMUST00000205120;ENSMUST00000204861;ENSMUST00000203528;ENSMUST00000204748;ENSMUST00000204143;ENSMUST00000203641;ENSMUST00000204245;ENSMUST00000203575;ENSMUST00000047450;ENSMUST00000203487;ENSMUST00000205200;ENSMUST00000211679;ENSMUST00000204136;ENSMUST00000204096;ENSMUST00000205222	GO:0003676(nucleic acid binding);GO:0003677(DNA binding);GO:0003700(DNA-binding transcription factor activity);GO:0005634(nucleus);GO:0006355(regulation of transcription, DNA-templated);GO:0045893(positive regulation of transcription, DNA-templated);GO:0045893(positive regulation of transcription, DNA-templated)	04022(cGMP-PKG signaling pathway);04024(cAMP signaling pathway);04151(PI3K-Akt signaling pathway);04152(AMPK signaling pathway);04211(Longevity regulating pathway);04261(Adrenergic signaling in cardiomyocytes);04668(TNF signaling pathway);04714(Thermogenesis);04725(Cholinergic synapse);04728(Dopaminergic synapse);04911(Insulin secretion);04915(Estrogen signaling pathway);04918(Thyroid hormone syn…	K09047	NA	cAMP responsive element binding protein 5 [Source:MGI Symbol;Acc:MGI:2443973]	protein_coding;processed_transcript;retained_intron	0.02	0.01	0	0.11	0.05	0.1	-2.84	up	yes
ENSMUSG00000039457	Ppl	ENSMUST00000035672;ENSMUST00000230554	GO:0005515(protein binding);GO:0005856(cytoskeleton);GO:0009612(response to mechanical stimulus);GO:0009612(response to mechanical stimulus)	NA	K10386	NA	periplakin [Source:MGI Symbol;Acc:MGI:1194898]	protein_coding;retained_intron	1.07	1.47	0.98	3.82	2.24	2.77	-1.33	up	yes
ENSMUSG00000035725	Prkx	ENSMUST00000036333;ENSMUST00000114044	GO:0000166(nucleotide binding);GO:0001525(angiogenesis);GO:0001935(endothelial cell proliferation);GO:0004672(protein kinase activity);GO:0004674(protein serine/threonine kinase activity);GO:0004691(cAMP-dependent protein kinase activity);GO:0005524(ATP binding);GO:0005634(nucleus);GO:0005654(nucleoplasm);GO:0005737(cytoplasm);GO:0005952(cAMP-dependent protein kinase complex);GO:0006468(protein p…	NA	K19584	EC:2.7.11.11	protein kinase, X-linked [Source:MGI Symbol;Acc:MGI:1309999]	protein_coding	2.41	3.26	2.2	7.19	4.52	5.58	-1.14	up	yes
ENSMUSG00000040225	Prrc2c	ENSMUST00000182660;ENSMUST00000182149;ENSMUST00000182593;ENSMUST00000182393;ENSMUST00000028016;ENSMUST00000183011;ENSMUST00000182331;ENSMUST00000182535;ENSMUST00000183286;ENSMUST00000182448;ENSMUST00000183223;ENSMUST00000182308;ENSMUST00000182288;ENSMUST00000193937	GO:0002244(hematopoietic progenitor cell differentiation);GO:0005829(cytosol);GO:0008022(protein C-terminus binding);GO:0030154(cell differentiation);GO:0030154(cell differentiation)	NA	NA	NA	proline-rich coiled-coil 2C [Source:MGI Symbol;Acc:MGI:1913754]	protein_coding;retained_intron;processed_transcript	1.18	1.55	1.11	3.23	2.3	2.42	-1.05	up	yes
ENSMUSG00000029417	Cxcl9	ENSMUST00000113093;ENSMUST00000202404	GO:0005125(cytokine activity);GO:0005576(extracellular region);GO:0005615(extracellular space);GO:0005623(cell);GO:0006935(chemotaxis);GO:0006952(defense response);GO:0006954(inflammatory response);GO:0006955(immune response);GO:0007189(adenylate cyclase-activating G protein-coupled receptor signaling pathway);GO:0008009(chemokine activity);GO:0009617(response to bacterium);GO:0009897(external si…	04060(Cytokine-cytokine receptor interaction);04062(Chemokine signaling pathway);04620(Toll-like receptor signaling pathway);04620(Toll-like receptor signaling pathway)	K05416	NA	chemokine (C-X-C motif) ligand 9 [Source:MGI Symbol;Acc:MGI:1352449]	protein_coding;retained_intron	0.2	0.13	0.05	1.41	0.38	0.61	-2.6	up	yes
ENSMUSG00000027713	1810062G17Rik	ENSMUST00000029268	GO:0003674(molecular_function);GO:0005575(cellular_component);GO:0008150(biological_process)	NA	NA	NA	RIKEN cDNA 1810062G17 gene [Source:MGI Symbol;Acc:MGI:1919532]	protein_coding	1.18	1.63	1.29	8.49	2.89	4.47	-1.95	up	yes
ENSMUSG00000038418	Egr1	ENSMUST00000064795;ENSMUST00000165033	GO:0000122(negative regulation of transcription by RNA polymerase II);GO:0000790(nuclear chromatin);GO:0000976(transcription regulatory region sequence-specific DNA binding);GO:0000977(RNA polymerase II regulatory region sequence-specific DNA binding);GO:0000979(RNA polymerase II core promoter sequence-specific DNA binding);GO:0000981(DNA-binding transcription factor activity, RNA polymerase II-s…	NA	NA	NA	early growth response 1 [Source:MGI Symbol;Acc:MGI:95295]	protein_coding	9.96	3.85	3.89	30.58	6.79	32.16	-1.97	up	yes
ENSMUSG00000041577	Prelp	ENSMUST00000048432;ENSMUST00000127583	GO:0005201(extracellular matrix structural constituent);GO:0005515(protein binding);GO:0005576(extracellular region);GO:0005615(extracellular space);GO:0007569(cell aging);GO:0008201(heparin binding);GO:0030021(extracellular matrix structural constituent conferring compression resistance);GO:0062023(collagen-containing extracellular matrix);GO:0062023(collagen-containing extracellular matrix)	NA	K08125	NA	proline arginine-rich end leucine-rich repeat [Source:MGI Symbol;Acc:MGI:2151110]	protein_coding;processed_transcript	0.7	0.66	0.67	2.48	1.33	2.37	-1.61	up	yes
ENSMUSG00000040557	Mettl27	ENSMUST00000047196;ENSMUST00000111218;ENSMUST00000136246;ENSMUST00000111221;ENSMUST00000201847;ENSMUST00000111219;ENSMUST00000136815;ENSMUST00000148286;ENSMUST00000068617	NA	NA	NA	NA	methyltransferase like 27 [Source:MGI Symbol;Acc:MGI:1933146]	protein_coding;processed_transcript	1.68	1.68	2.33	6.5	3.06	7.04	-1.54	up	yes
ENSMUSG00000037705	Tecta	ENSMUST00000042190;ENSMUST00000159603;ENSMUST00000160940	GO:0005201(extracellular matrix structural constituent);GO:0005515(protein binding);GO:0005576(extracellular region);GO:0005886(plasma membrane);GO:0007160(cell-matrix adhesion);GO:0007605(sensory perception of sound);GO:0016020(membrane);GO:0031012(extracellular matrix);GO:0031225(anchored component of membrane);GO:0062023(collagen-containing extracellular matrix);GO:0062023(collagen-containing …	NA	NA	NA	tectorin alpha [Source:MGI Symbol;Acc:MGI:109575]	protein_coding;processed_transcript	0.08	0.08	0.1	0.41	0.31	0.3	-1.96	up	yes
ENSMUSG00000069833	Ahnak	ENSMUST00000237912;ENSMUST00000092956;ENSMUST00000092955;ENSMUST00000237033;ENSMUST00000236390	GO:0005515(protein binding);GO:0005634(nucleus);GO:0005737(cytoplasm);GO:0005829(cytosol);GO:0005886(plasma membrane);GO:0005911(cell-cell junction);GO:0015629(actin cytoskeleton);GO:0031982(vesicle);GO:0042383(sarcolemma);GO:0043034(costamere);GO:0043484(regulation of RNA splicing);GO:0044291(cell-cell contact zone);GO:0044548(S100 protein binding);GO:0045121(membrane raft);GO:0051259(protein co…	NA	NA	NA	AHNAK nucleoprotein (desmoyokin) [Source:MGI Symbol;Acc:MGI:1316648]	nonsense_mediated_decay;protein_coding;processed_transcript	5.4	5.96	3.24	10.78	7.74	10.8	-1.01	up	yes
ENSMUSG00000050201	Otop2	ENSMUST00000106544;ENSMUST00000139466;ENSMUST00000131050;ENSMUST00000055490	GO:0005575(cellular_component);GO:0005886(plasma membrane);GO:0006811(ion transport);GO:0015252(proton channel activity);GO:0016020(membrane);GO:0016021(integral component of membrane);GO:1902600(proton transmembrane transport);GO:1902600(proton transmembrane transport)	NA	NA	NA	otopetrin 2 [Source:MGI Symbol;Acc:MGI:2388365]	protein_coding;processed_transcript	0.8	0.58	0.93	3.61	1.3	3.62	-1.89	up	yes
ENSMUSG00000037465	Klf10	ENSMUST00000074043;ENSMUST00000228772;ENSMUST00000228416;ENSMUST00000228732;ENSMUST00000226363;ENSMUST00000227920	GO:0000978(RNA polymerase II proximal promoter sequence-specific DNA binding);GO:0000981(DNA-binding transcription factor activity, RNA polymerase II-specific);GO:0001046(core promoter sequence-specific DNA binding);GO:0001228(DNA-binding transcription activator activity, RNA polymerase II-specific);GO:0003676(nucleic acid binding);GO:0003677(DNA binding);GO:0005515(protein binding);GO:0005634(nu…	NA	NA	NA	Kruppel-like factor 10 [Source:MGI Symbol;Acc:MGI:1101353]	protein_coding	12.63	7.46	5.2	31.44	10.95	29.9	-1.52	up	yes
ENSMUSG00000034738	Nostrin	ENSMUST00000041865;ENSMUST00000141276	GO:0003677(DNA binding);GO:0005515(protein binding);GO:0005634(nucleus);GO:0005737(cytoplasm);GO:0005856(cytoskeleton);GO:0005886(plasma membrane);GO:0006897(endocytosis);GO:0016020(membrane);GO:0031410(cytoplasmic vesicle);GO:0045892(negative regulation of transcription, DNA-templated);GO:0045892(negative regulation of transcription, DNA-templated)	NA	K20126	NA	nitric oxide synthase trafficker [Source:MGI Symbol;Acc:MGI:3606242]	protein_coding;processed_transcript	0.25	0.43	0.19	1.55	0.78	1.49	-2.14	up	yes
ENSMUSG00000036777	Anln	ENSMUST00000040912;ENSMUST00000216897;ENSMUST00000215486;ENSMUST00000216793;ENSMUST00000215006;ENSMUST00000217010	GO:0000281(mitotic cytokinesis);GO:0000915(actomyosin contractile ring assembly);GO:0002244(hematopoietic progenitor cell differentiation);GO:0003779(actin binding);GO:0005634(nucleus);GO:0005654(nucleoplasm);GO:0005737(cytoplasm);GO:0005826(actomyosin contractile ring);GO:0005856(cytoskeleton);GO:0005938(cell cortex);GO:0007049(cell cycle);GO:0015629(actin cytoskeleton);GO:0017049(GTP-Rho bindin…	NA	K18621	NA	anillin, actin binding protein [Source:MGI Symbol;Acc:MGI:1920174]	protein_coding;retained_intron	1.06	1.88	0.83	2.77	2.99	3.16	-1.24	up	yes
ENSMUSG00000078607	1810010H24Rik	ENSMUST00000140447;ENSMUST00000106767	GO:0005515(protein binding);GO:0005576(extracellular region);GO:0005576(extracellular region)	NA	NA	NA	RIKEN cDNA 1810010H24 gene [Source:MGI Symbol;Acc:MGI:1916316]	protein_coding	0.94	1.29	1.34	5.57	1.94	5.32	-1.84	up	yes
ENSMUSG00000037656	Slc20a2	ENSMUST00000067786;ENSMUST00000209347;ENSMUST00000210854;ENSMUST00000209305;ENSMUST00000210388	GO:0005315(inorganic phosphate transmembrane transporter activity);GO:0005886(plasma membrane);GO:0005887(integral component of plasma membrane);GO:0006811(ion transport);GO:0006814(sodium ion transport);GO:0006817(phosphate ion transport);GO:0015293(symporter activity);GO:0015319(sodium:inorganic phosphate symporter activity);GO:0016020(membrane);GO:0016021(integral component of membrane);GO:001…	NA	K14640	NA	solute carrier family 20, member 2 [Source:MGI Symbol;Acc:MGI:97851]	protein_coding;processed_transcript;retained_intron	2.7	2.41	1.31	5.31	4.36	4.76	-1.17	up	yes
ENSMUSG00000051627	H1f4	ENSMUST00000062045	GO:0000122(negative regulation of transcription by RNA polymerase II);GO:0000166(nucleotide binding);GO:0000786(nucleosome);GO:0000788(nuclear nucleosome);GO:0000790(nuclear chromatin);GO:0003677(DNA binding);GO:0003690(double-stranded DNA binding);GO:0005509(calcium ion binding);GO:0005515(protein binding);GO:0005524(ATP binding);GO:0005525(GTP binding);GO:0005634(nucleus);GO:0005694(chromosome)…	NA	NA	NA	H1.4 linker histone, cluster member [Source:MGI Symbol;Acc:MGI:1931527]	protein_coding	0.27	0.31	0.16	1.92	0.49	1.39	-2.34	up	yes
ENSMUSG00000022003	Slc25a30	ENSMUST00000022580;ENSMUST00000228528;ENSMUST00000227621;ENSMUST00000227894;ENSMUST00000228379;ENSMUST00000226574	GO:0005739(mitochondrion);GO:0005743(mitochondrial inner membrane);GO:0016020(membrane);GO:0016021(integral component of membrane);GO:0022857(transmembrane transporter activity);GO:0055085(transmembrane transport);GO:0055085(transmembrane transport)	NA	K15106	NA	solute carrier family 25, member 30 [Source:MGI Symbol;Acc:MGI:1914804]	protein_coding;processed_transcript;retained_intron	5.37	7.2	4.97	15.89	8.35	12.97	-1.09	up	yes
ENSMUSG00000034248	Slc25a37	ENSMUST00000184497;ENSMUST00000037064;ENSMUST00000184914;ENSMUST00000183882	GO:0005381(iron ion transmembrane transporter activity);GO:0005739(mitochondrion);GO:0005743(mitochondrial inner membrane);GO:0006811(ion transport);GO:0016020(membrane);GO:0016021(integral component of membrane);GO:0048250(iron import into the mitochondrion);GO:0055072(iron ion homeostasis);GO:0055072(iron ion homeostasis)	NA	K15113	NA	solute carrier family 25, member 37 [Source:MGI Symbol;Acc:MGI:1914962]	retained_intron;protein_coding;nonsense_mediated_decay	5.98	5.85	3.99	14.57	7.2	12.19	-1.1	up	yes
ENSMUSG00000110123	Gm18562	ENSMUST00000209949	NA	NA	NA	NA	predicted gene, 18562 [Source:MGI Symbol;Acc:MGI:5010747]	unprocessed_pseudogene	0.62	0.75	0.26	2.23	2.95	1.86	-2.11	up	yes
ENSMUSG00000050332	Amer1	ENSMUST00000084535	GO:0001822(kidney development);GO:0005546(phosphatidylinositol-4,5-bisphosphate binding);GO:0005634(nucleus);GO:0005737(cytoplasm);GO:0005886(plasma membrane);GO:0008013(beta-catenin binding);GO:0008289(lipid binding);GO:0016020(membrane);GO:0016055(Wnt signaling pathway);GO:0016604(nuclear body);GO:0031398(positive regulation of protein ubiquitination);GO:0043231(intracellular membrane-bounded o…	NA	K19407	NA	APC membrane recruitment 1 [Source:MGI Symbol;Acc:MGI:1919595]	protein_coding	0.62	0.85	0.53	1.95	1.23	1.88	-1.33	up	yes
ENSMUSG00000006403	Adamts4	ENSMUST00000219033;ENSMUST00000111314;ENSMUST00000111315	GO:0002020(protease binding);GO:0004222(metalloendopeptidase activity);GO:0005515(protein binding);GO:0005576(extracellular region);GO:0005615(extracellular space);GO:0006508(proteolysis);GO:0008233(peptidase activity);GO:0008237(metallopeptidase activity);GO:0016607(nuclear speck);GO:0016787(hydrolase activity);GO:0042742(defense response to bacterium);GO:0046872(metal ion binding);GO:0062023(co…	NA	NA	NA	a disintegrin-like and metallopeptidase (reprolysin type) with thrombospondin type 1 motif, 4 [Source:MGI Symbol;Acc:MGI:1339949]	protein_coding	0.7	1.22	1.87	4.74	2.61	4.38	-1.63	up	yes
ENSMUSG00000042743	Sgtb	ENSMUST00000044385;ENSMUST00000160322;ENSMUST00000159574	GO:0005515(protein binding);GO:0005829(cytosol);GO:0006620(posttranslational protein targeting to endoplasmic reticulum membrane);GO:0016020(membrane);GO:0030433(ubiquitin-dependent ERAD pathway);GO:0042803(protein homodimerization activity);GO:0046982(protein heterodimerization activity);GO:0060090(molecular adaptor activity);GO:0072380(TRC complex);GO:1903646(positive regulation of chaperone-me…	NA	NA	NA	small glutamine-rich tetratricopeptide repeat (TPR)-containing, beta [Source:MGI Symbol;Acc:MGI:2444615]	protein_coding	0.58	1.3	0.78	4.27	1.68	2.97	-1.74	up	yes
ENSMUSG00000033186	Mzt1	ENSMUST00000042662;ENSMUST00000227197;ENSMUST00000227948;ENSMUST00000228445	GO:0005737(cytoplasm);GO:0005813(centrosome);GO:0005815(microtubule organizing center);GO:0005819(spindle);GO:0005856(cytoskeleton);GO:0008274(gamma-tubulin ring complex);GO:0031021(interphase microtubule organizing center);GO:0033566(gamma-tubulin complex localization);GO:0051415(microtubule nucleation by interphase microtubule organizing center);GO:0090307(mitotic spindle assembly);GO:0090307(m…	NA	K18633	NA	mitotic spindle organizing protein 1 [Source:MGI Symbol;Acc:MGI:1924039]	protein_coding;processed_transcript	2.55	3.92	2.18	8.55	5.54	7.1	-1.29	up	yes
ENSMUSG00000040785	Ttc3	ENSMUST00000139607;ENSMUST00000117648;ENSMUST00000231915;ENSMUST00000232660;ENSMUST00000141176;ENSMUST00000154196;ENSMUST00000119131;ENSMUST00000127911;ENSMUST00000149753;ENSMUST00000141856;ENSMUST00000122895;ENSMUST00000145432;ENSMUST00000232368;ENSMUST00000147046;ENSMUST00000152117;ENSMUST00000231850;ENSMUST00000151192;ENSMUST00000130960;ENSMUST00000143145;ENSMUST00000232395;ENSMUST00000129536;…	GO:0004842(ubiquitin-protein transferase activity);GO:0005515(protein binding);GO:0005634(nucleus);GO:0005654(nucleoplasm);GO:0005730(nucleolus);GO:0005829(cytosol);GO:0006511(ubiquitin-dependent protein catabolic process);GO:0016020(membrane);GO:0016021(integral component of membrane);GO:0070936(protein K48-linked ubiquitination);GO:0070936(protein K48-linked ubiquitination)	NA	K15712	EC:2.3.2.27	tetratricopeptide repeat domain 3 [Source:MGI Symbol;Acc:MGI:1276539]	retained_intron;protein_coding;nonsense_mediated_decay;processed_transcript	0.76	1.14	0.46	2.75	1.32	1.97	-1.35	up	yes
ENSMUSG00000026471	Mr1	ENSMUST00000027744;ENSMUST00000194612;ENSMUST00000191773;ENSMUST00000195579;ENSMUST00000192410	GO:0002367(cytokine production involved in immune response);GO:0002376(immune system process);GO:0002474(antigen processing and presentation of peptide antigen via MHC class I);GO:0005615(extracellular space);GO:0005783(endoplasmic reticulum);GO:0005886(plasma membrane);GO:0009897(external side of plasma membrane);GO:0016020(membrane);GO:0016021(integral component of membrane);GO:0032611(interleu…	NA	NA	NA	major histocompatibility complex, class I-related [Source:MGI Symbol;Acc:MGI:1195463]	protein_coding;nonsense_mediated_decay;retained_intron	0.67	1.44	0.54	3.71	1.7	2.68	-1.61	up	yes
ENSMUSG00000032422	Snx14	ENSMUST00000165315;ENSMUST00000187610;ENSMUST00000126563;ENSMUST00000174806;ENSMUST00000140439;ENSMUST00000173011;ENSMUST00000173039;ENSMUST00000126405	GO:0005764(lysosome);GO:0005765(lysosomal membrane);GO:0005768(endosome);GO:0005770(late endosome);GO:0015031(protein transport);GO:0016020(membrane);GO:0016021(integral component of membrane);GO:0030425(dendrite);GO:0031902(late endosome membrane);GO:0035091(phosphatidylinositol binding);GO:0042995(cell projection);GO:0080025(phosphatidylinositol-3,5-bisphosphate binding);GO:0097352(autophagosom…	NA	K17926	NA	sorting nexin 14 [Source:MGI Symbol;Acc:MGI:2155664]	protein_coding;retained_intron;nonsense_mediated_decay	0.95	1	0.61	2.18	1.77	2.4	-1.31	up	yes
ENSMUSG00000001942	Siae	ENSMUST00000215474;ENSMUST00000217567;ENSMUST00000215678;ENSMUST00000213964;ENSMUST00000215829;ENSMUST00000002007;ENSMUST00000213126	GO:0001681(sialate O-acetylesterase activity);GO:0002682(regulation of immune system process);GO:0005737(cytoplasm);GO:0005764(lysosome);GO:0005975(carbohydrate metabolic process);GO:0016787(hydrolase activity);GO:0052689(carboxylic ester hydrolase activity);GO:0052689(carboxylic ester hydrolase activity)	NA	NA	NA	sialic acid acetylesterase [Source:MGI Symbol;Acc:MGI:104803]	protein_coding;retained_intron	1.8	1.83	1.18	4.16	2.61	3.43	-1.08	up	yes
ENSMUSG00000034401	Spata6	ENSMUST00000038868;ENSMUST00000149834;ENSMUST00000143879;ENSMUST00000137072;ENSMUST00000123718;ENSMUST00000070513;ENSMUST00000140366;ENSMUST00000156179;ENSMUST00000134000;ENSMUST00000084354;ENSMUST00000122820;ENSMUST00000132802;ENSMUST00000125999;ENSMUST00000153746	GO:0005576(extracellular region);GO:0005929(cilium);GO:0007275(multicellular organism development);GO:0007283(spermatogenesis);GO:0030154(cell differentiation);GO:0031514(motile cilium);GO:0032027(myosin light chain binding);GO:0042995(cell projection);GO:0044458(motile cilium assembly);GO:0097224(sperm connecting piece);GO:0097224(sperm connecting piece)	NA	K23224	NA	spermatogenesis associated 6 [Source:MGI Symbol;Acc:MGI:1915196]	protein_coding;processed_transcript	0.4	0.58	0.28	1.76	0.87	1.3	-1.65	up	yes
ENSMUSG00000034310	Tmem132d	ENSMUST00000044441;ENSMUST00000200136;ENSMUST00000200316	GO:0010923(negative regulation of phosphatase activity);GO:0016020(membrane);GO:0016021(integral component of membrane);GO:0016021(integral component of membrane)	NA	NA	NA	transmembrane protein 132D [Source:MGI Symbol;Acc:MGI:3044963]	protein_coding;processed_transcript	0.08	0.07	0.13	0.26	0.54	0.41	-2.08	up	yes
ENSMUSG00000070806	Zmynd12	ENSMUST00000094819;ENSMUST00000134147;ENSMUST00000129150	GO:0003674(molecular_function);GO:0005515(protein binding);GO:0008150(biological_process);GO:0008150(biological_process)	NA	NA	NA	zinc finger, MYND domain containing 12 [Source:MGI Symbol;Acc:MGI:2140259]	protein_coding;processed_transcript	0.61	0.32	0.24	3.33	0.52	2.55	-2.45	up	yes
ENSMUSG00000025809	Itgb1	ENSMUST00000090006;ENSMUST00000149116;ENSMUST00000124826;ENSMUST00000135281	GO:0000082(G1/S transition of mitotic cell cycle);GO:0000132(establishment of mitotic spindle orientation);GO:0001669(acrosomal vesicle);GO:0001701(in utero embryonic development);GO:0001708(cell fate specification);GO:0001726(ruffle);GO:0001894(tissue homeostasis);GO:0001968(fibronectin binding);GO:0002020(protease binding);GO:0002042(cell migration involved in sprouting angiogenesis);GO:0003779…	04015(Rap1 signaling pathway);04145(Phagosome);04151(PI3K-Akt signaling pathway);04360(Axon guidance);04510(Focal adhesion);04512(ECM-receptor interaction);04514(Cell adhesion molecules (CAMs));04530(Tight junction);04611(Platelet activation);04670(Leukocyte transendothelial migration);04810(Regulation of actin cytoskeleton);05100(Bacterial invasion of epithelial cells);05133(Pertussis);05140(Lei…	K05719	NA	integrin beta 1 (fibronectin receptor beta) [Source:MGI Symbol;Acc:MGI:96610]	protein_coding;nonsense_mediated_decay;retained_intron	43.09	50.87	29.1	106.05	56.65	89.97	-1.04	up	yes
ENSMUSG00000087684	1200007C13Rik	ENSMUST00000143649	NA	NA	NA	NA	RIKEN cDNA 1200007C13 gene [Source:MGI Symbol;Acc:MGI:1921369]	lncRNA	1.29	1.27	2.17	8.31	2.34	5.88	-1.81	up	yes
ENSMUSG00000044757	Gm6430	ENSMUST00000054664	NA	NA	NA	NA	predicted gene 6430 [Source:MGI Symbol;Acc:MGI:3648857]	processed_pseudogene	0.96	1.15	0.6	44.07	1.09	0.94	-4.09	up	yes
ENSMUSG00000115149	9330188P03Rik	ENSMUST00000227651;ENSMUST00000228796;ENSMUST00000227476;ENSMUST00000228136;ENSMUST00000226150;ENSMUST00000228670;ENSMUST00000227407	NA	NA	NA	NA	RIKEN cDNA 9330188P03 gene [Source:MGI Symbol;Acc:MGI:2686435]	retained_intron;lncRNA	1.49	0.94	0.52	3.93	1.86	3.24	-1.62	up	yes
ENSMUSG00000048120	Entpd1	ENSMUST00000112231;ENSMUST00000137508;ENSMUST00000134063;ENSMUST00000151726;ENSMUST00000127268;ENSMUST00000163023;ENSMUST00000160286;ENSMUST00000156598;ENSMUST00000127828;ENSMUST00000144080;ENSMUST00000155988	GO:0000166(nucleotide binding);GO:0005524(ATP binding);GO:0005604(basement membrane);GO:0005615(extracellular space);GO:0007186(G protein-coupled receptor signaling pathway);GO:0008021(synaptic vesicle);GO:0009181(purine ribonucleoside diphosphate catabolic process);GO:0009986(cell surface);GO:0014069(postsynaptic density);GO:0016020(membrane);GO:0016021(integral component of membrane);GO:0016323…	00230(Purine metabolism);00240(Pyrimidine metabolism);05169(Epstein-Barr virus infection);05169(Epstein-Barr virus infection)	K01510	EC:3.6.1.5	ectonucleoside triphosphate diphosphohydrolase 1 [Source:MGI Symbol;Acc:MGI:102805]	protein_coding;processed_transcript;nonsense_mediated_decay	0.44	0.33	0.31	1.22	0.79	1.12	-1.55	up	yes
ENSMUSG00000078881	Gm14434	ENSMUST00000120959;ENSMUST00000122097;ENSMUST00000120521	GO:0003674(molecular_function);GO:0003676(nucleic acid binding);GO:0005575(cellular_component);GO:0006355(regulation of transcription, DNA-templated);GO:0008150(biological_process);GO:0046872(metal ion binding);GO:0046872(metal ion binding)	05168(Herpes simplex virus 1 infection);05168(Herpes simplex virus 1 infection)	K09228	NA	predicted gene 14434 [Source:MGI Symbol;Acc:MGI:3702417]	protein_coding	0	0.18	0.12	1.61	0.48	0.81	-3.29	up	yes
ENSMUSG00000020893	Per1	ENSMUST00000101004;ENSMUST00000021271;ENSMUST00000102605;ENSMUST00000132462;ENSMUST00000166748;ENSMUST00000142392	GO:0000122(negative regulation of transcription by RNA polymerase II);GO:0000976(transcription regulatory region sequence-specific DNA binding);GO:0000978(RNA polymerase II proximal promoter sequence-specific DNA binding);GO:0001222(transcription corepressor binding);GO:0002028(regulation of sodium ion transport);GO:0005515(protein binding);GO:0005634(nucleus);GO:0005654(nucleoplasm);GO:0005737(c…	04710(Circadian rhythm);04713(Circadian entrainment);04713(Circadian entrainment)	K21944	NA	period circadian clock 1 [Source:MGI Symbol;Acc:MGI:1098283]	protein_coding;nonsense_mediated_decay	4.8	5.65	6.35	17.33	7.09	13.96	-1.19	up	yes
ENSMUSG00000038205	Prkab2	ENSMUST00000045743;ENSMUST00000152731;ENSMUST00000132719;ENSMUST00000130924;ENSMUST00000198337;ENSMUST00000143927	GO:0004679(AMP-activated protein kinase activity);GO:0005515(protein binding);GO:0005634(nucleus);GO:0005654(nucleoplasm);GO:0005737(cytoplasm);GO:0005829(cytosol);GO:0005952(cAMP-dependent protein kinase complex);GO:0006468(protein phosphorylation);GO:0006629(lipid metabolic process);GO:0006631(fatty acid metabolic process);GO:0006633(fatty acid biosynthetic process);GO:0016324(apical plasma mem…	04068(FoxO signaling pathway);04152(AMPK signaling pathway);04211(Longevity regulating pathway);04213(Longevity regulating pathway - multiple species);04371(Apelin signaling pathway);04530(Tight junction);04710(Circadian rhythm);04714(Thermogenesis);04910(Insulin signaling pathway);04920(Adipocytokine signaling pathway);04921(Oxytocin signaling pathway);04922(Glucagon signaling pathway);04931(Ins…	K07199	NA	protein kinase, AMP-activated, beta 2 non-catalytic subunit [Source:MGI Symbol;Acc:MGI:1336185]	protein_coding;retained_intron;nonsense_mediated_decay;processed_transcript	0.79	0.55	0.33	2.97	0.87	2.04	-1.83	up	yes
ENSMUSG00000028649	Macf1	ENSMUST00000125447;ENSMUST00000151346;ENSMUST00000097897;ENSMUST00000238731;ENSMUST00000134458;ENSMUST00000084301;ENSMUST00000154824;ENSMUST00000147228;ENSMUST00000106213;ENSMUST00000106224;ENSMUST00000238555;ENSMUST00000140596;ENSMUST00000149022;ENSMUST00000147030;ENSMUST00000123765;ENSMUST00000238866;ENSMUST00000106220;ENSMUST00000082108;ENSMUST00000146000	GO:0003779(actin binding);GO:0005509(calcium ion binding);GO:0005515(protein binding);GO:0005737(cytoplasm);GO:0005794(Golgi apparatus);GO:0005856(cytoskeleton);GO:0005874(microtubule);GO:0005886(plasma membrane);GO:0007010(cytoskeleton organization);GO:0008017(microtubule binding);GO:0008092(cytoskeletal protein binding);GO:0030334(regulation of cell migration);GO:0032587(ruffle membrane);GO:003…	NA	K19827	NA	microtubule-actin crosslinking factor 1 [Source:MGI Symbol;Acc:MGI:108559]	protein_coding;processed_transcript;retained_intron	0.45	0.73	0.36	1.46	0.9	1.05	-1.16	up	yes
ENSMUSG00000046245	Pilra	ENSMUST00000058897;ENSMUST00000110980;ENSMUST00000130460;ENSMUST00000199028;ENSMUST00000197586	GO:0005515(protein binding);GO:0007165(signal transduction);GO:0016020(membrane);GO:0016021(integral component of membrane);GO:0042288(MHC class I protein binding);GO:0042288(MHC class I protein binding)	05168(Herpes simplex virus 1 infection);05168(Herpes simplex virus 1 infection)	K15411	NA	paired immunoglobin-like type 2 receptor alpha [Source:MGI Symbol;Acc:MGI:2450529]	protein_coding;retained_intron	0.73	0.62	0.47	1.9	1.72	1.61	-1.52	up	yes
ENSMUSG00000026095	Asnsd1	ENSMUST00000027264;ENSMUST00000123519;ENSMUST00000147021;ENSMUST00000136468;ENSMUST00000154402	GO:0004066(asparagine synthase (glutamine-hydrolyzing) activity);GO:0006529(asparagine biosynthetic process);GO:0006541(glutamine metabolic process);GO:0008652(cellular amino acid biosynthetic process);GO:0008652(cellular amino acid biosynthetic process)	NA	NA	NA	asparagine synthetase domain containing 1 [Source:MGI Symbol;Acc:MGI:1917646]	protein_coding;nonsense_mediated_decay;retained_intron	7.14	9.71	5.68	21.64	9.93	18.28	-1.15	up	yes
ENSMUSG00000035370	Gm49322	ENSMUST00000178231;ENSMUST00000219462;ENSMUST00000218067	GO:0002100(tRNA wobble adenosine to inosine editing);GO:0003824(catalytic activity);GO:0008033(tRNA processing);GO:0046872(metal ion binding);GO:0052717(tRNA-specific adenosine-34 deaminase activity);GO:0052718(tRNA-specific adenosine-34 deaminase complex);GO:0052718(tRNA-specific adenosine-34 deaminase complex)	NA	NA	NA	predicted gene, 49322 [Source:MGI Symbol;Acc:MGI:6121503]	protein_coding;processed_transcript;nonsense_mediated_decay	0.62	0.76	0.73	12.49	2.22	0.56	-2.86	up	yes
ENSMUSG00000046897	Zfp740	ENSMUST00000119830;ENSMUST00000119168;ENSMUST00000119800;ENSMUST00000118729;ENSMUST00000133986;ENSMUST00000139960;ENSMUST00000141465;ENSMUST00000230600;ENSMUST00000230867;ENSMUST00000229886;ENSMUST00000121206;ENSMUST00000123528	GO:0003676(nucleic acid binding);GO:0003700(DNA-binding transcription factor activity);GO:0005634(nucleus);GO:0005654(nucleoplasm);GO:0044212(transcription regulatory region DNA binding);GO:0045944(positive regulation of transcription by RNA polymerase II);GO:0046872(metal ion binding);GO:0046872(metal ion binding)	NA	NA	NA	zinc finger protein 740 [Source:MGI Symbol;Acc:MGI:1915994]	retained_intron;protein_coding;processed_transcript	6.36	6.41	6.4	6.12	25.49	22.44	-1.5	up	yes
ENSMUSG00000017009	Sdc4	ENSMUST00000017153;ENSMUST00000142909	GO:0001657(ureteric bud development);GO:0001843(neural tube closure);GO:0001968(fibronectin binding);GO:0005080(protein kinase C binding);GO:0005515(protein binding);GO:0005576(extracellular region);GO:0005796(Golgi lumen);GO:0005925(focal adhesion);GO:0009986(cell surface);GO:0010762(regulation of fibroblast migration);GO:0016020(membrane);GO:0016021(integral component of membrane);GO:0016477(ce…	04512(ECM-receptor interaction);04514(Cell adhesion molecules (CAMs));05205(Proteoglycans in cancer);05418(Fluid shear stress and atherosclerosis);05418(Fluid shear stress and atherosclerosis)	K16338	NA	syndecan 4 [Source:MGI Symbol;Acc:MGI:1349164]	protein_coding;processed_transcript	63.87	53.93	50.03	148.26	71.31	123.41	-1.03	up	yes
ENSMUSG00000052485	Tmem171	ENSMUST00000064347;ENSMUST00000148950	GO:0003674(molecular_function);GO:0005575(cellular_component);GO:0008150(biological_process);GO:0016020(membrane);GO:0016021(integral component of membrane);GO:0016021(integral component of membrane)	NA	NA	NA	transmembrane protein 171 [Source:MGI Symbol;Acc:MGI:2685751]	protein_coding	3.92	3.57	4.24	13.27	7.94	8.01	-1.32	up	yes
ENSMUSG00000051977	Prdm9	ENSMUST00000233295;ENSMUST00000167994;ENSMUST00000130297;ENSMUST00000128267;ENSMUST00000132675;ENSMUST00000147532;ENSMUST00000139911	GO:0000785(chromatin);GO:0000977(RNA polymerase II regulatory region sequence-specific DNA binding);GO:0003676(nucleic acid binding);GO:0003677(DNA binding);GO:0003700(DNA-binding transcription factor activity);GO:0005515(protein binding);GO:0005634(nucleus);GO:0005654(nucleoplasm);GO:0005694(chromosome);GO:0006311(meiotic gene conversion);GO:0006325(chromatin organization);GO:0006355(regulation …	00310(Lysine degradation);00310(Lysine degradation)	K20796	EC:2.1.1.43	PR domain containing 9 [Source:MGI Symbol;Acc:MGI:2384854]	protein_coding;retained_intron;processed_transcript	0.1	0.26	0.18	1	0.42	0.84	-2.06	up	yes
ENSMUSG00000026718	Stam	ENSMUST00000102960;ENSMUST00000138989;ENSMUST00000144944;ENSMUST00000128777;ENSMUST00000193636;ENSMUST00000028050;ENSMUST00000140694;ENSMUST00000131734;ENSMUST00000156901	GO:0005515(protein binding);GO:0005737(cytoplasm);GO:0005768(endosome);GO:0006886(intracellular protein transport);GO:0015031(protein transport);GO:0016020(membrane);GO:0031901(early endosome membrane);GO:0033565(ESCRT-0 complex);GO:0044389(ubiquitin-like protein ligase binding);GO:1903543(positive regulation of exosomal secretion);GO:1903551(regulation of extracellular exosome assembly);GO:19035…	NA	NA	NA	signal transducing adaptor molecule (SH3 domain and ITAM motif) 1 [Source:MGI Symbol;Acc:MGI:1329014]	protein_coding;processed_transcript;retained_intron;nonsense_mediated_decay	0.34	0.48	0.11	1.41	0.86	0.95	-1.8	up	yes
ENSMUSG00000104445	Rhbg	ENSMUST00000171887	GO:0005886(plasma membrane);GO:0005887(integral component of plasma membrane);GO:0008519(ammonium transmembrane transporter activity);GO:0014731(spectrin-associated cytoskeleton);GO:0015696(ammonium transport);GO:0016020(membrane);GO:0016021(integral component of membrane);GO:0016323(basolateral plasma membrane);GO:0030506(ankyrin binding);GO:0030659(cytoplasmic vesicle membrane);GO:0031410(cytop…	NA	K06580	NA	Rhesus blood group-associated B glycoprotein [Source:MGI Symbol;Acc:MGI:1927379]	protein_coding	0.42	0.25	0.59	3.26	0.9	1.57	-2.18	up	yes
ENSMUSG00000039997	Ifi203	ENSMUST00000129829;ENSMUST00000128430;ENSMUST00000138143;ENSMUST00000140143;ENSMUST00000135331;ENSMUST00000081216;ENSMUST00000042228;ENSMUST00000123708;ENSMUST00000156895	GO:0002218(activation of innate immune response);GO:0035458(cellular response to interferon-beta);GO:0035458(cellular response to interferon-beta)	NA	NA	NA	interferon activated gene 203 [Source:MGI Symbol;Acc:MGI:96428]	protein_coding;processed_transcript;retained_intron	0.11	0.23	0.22	0.5	0.59	0.81	-1.76	up	yes
ENSMUSG00000041361	Myzap	ENSMUST00000093823;ENSMUST00000166112;ENSMUST00000163708;ENSMUST00000171977;ENSMUST00000169573	GO:0005515(protein binding);GO:0005737(cytoplasm);GO:0005856(cytoskeleton);GO:0005886(plasma membrane);GO:0016020(membrane);GO:0030018(Z disc);GO:0030054(cell junction);GO:0030864(cortical actin cytoskeleton);GO:0031234(extrinsic component of cytoplasmic side of plasma membrane);GO:0031674(I band);GO:0035556(intracellular signal transduction);GO:0035556(intracellular signal transduction)	NA	K22031	NA	myocardial zonula adherens protein [Source:MGI Symbol;Acc:MGI:2142908]	protein_coding;retained_intron	0.21	0.03	0.15	0.98	0.53	0.49	-2.39	up	yes
ENSMUSG00000031004	Mki67	ENSMUST00000033310;ENSMUST00000211238	GO:0000166(nucleotide binding);GO:0000775(chromosome, centromeric region);GO:0000793(condensed chromosome);GO:0003677(DNA binding);GO:0005515(protein binding);GO:0005524(ATP binding);GO:0005634(nucleus);GO:0005654(nucleoplasm);GO:0005694(chromosome);GO:0005730(nucleolus);GO:0005737(cytoplasm);GO:0007049(cell cycle);GO:0007088(regulation of mitotic nuclear division);GO:0008022(protein C-terminus b…	NA	K17582	NA	antigen identified by monoclonal antibody Ki 67 [Source:MGI Symbol;Acc:MGI:106035]	protein_coding	0.19	0.37	0.24	1.13	0.63	0.64	-1.57	up	yes
ENSMUSG00000090877	Hspa1b	ENSMUST00000172753	GO:0000166(nucleotide binding);GO:0002199(zona pellucida receptor complex);GO:0005515(protein binding);GO:0005524(ATP binding);GO:0005634(nucleus);GO:0005737(cytoplasm);GO:0005739(mitochondrion);GO:0005759(mitochondrial matrix);GO:0005813(centrosome);GO:0005815(microtubule organizing center);GO:0005829(cytosol);GO:0005856(cytoskeleton);GO:0005886(plasma membrane);GO:0006457(protein folding);GO:00…	03040(Spliceosome);04010(MAPK signaling pathway);04141(Protein processing in endoplasmic reticulum);04144(Endocytosis);04213(Longevity regulating pathway - multiple species);04612(Antigen processing and presentation);04915(Estrogen signaling pathway);05134(Legionellosis);05145(Toxoplasmosis);05162(Measles);05164(Influenza A)	K03283	NA	heat shock protein 1B [Source:MGI Symbol;Acc:MGI:99517]	protein_coding	3.75	8.35	6.93	12.25	9.72	47.42	-1.87	up	yes
ENSMUSG00000016194	Hsd11b1	ENSMUST00000161737;ENSMUST00000016338;ENSMUST00000160929;ENSMUST00000161406;ENSMUST00000162842;ENSMUST00000191977;ENSMUST00000159644	GO:0003845(11-beta-hydroxysteroid dehydrogenase [NAD(P)] activity);GO:0005496(steroid binding);GO:0005737(cytoplasm);GO:0005783(endoplasmic reticulum);GO:0005789(endoplasmic reticulum membrane);GO:0005791(rough endoplasmic reticulum);GO:0006629(lipid metabolic process);GO:0006704(glucocorticoid biosynthetic process);GO:0006706(steroid catabolic process);GO:0006713(glucocorticoid catabolic process…	00140(Steroid hormone biosynthesis);00980(Metabolism of xenobiotics by cytochrome P450);05204(Chemical carcinogenesis);05204(Chemical carcinogenesis)	K15680	EC:1.1.1.146	hydroxysteroid 11-beta dehydrogenase 1 [Source:MGI Symbol;Acc:MGI:103562]	protein_coding;processed_transcript;retained_intron	1.82	2.36	1.34	6.49	2.66	5.29	-1.39	up	yes
ENSMUSG00000091971	Hspa1a	ENSMUST00000087328	GO:0000166(nucleotide binding);GO:0000723(telomere maintenance);GO:0001664(G protein-coupled receptor binding);GO:0002020(protease binding);GO:0003714(transcription corepressor activity);GO:0005102(signaling receptor binding);GO:0005515(protein binding);GO:0005524(ATP binding);GO:0005634(nucleus);GO:0005737(cytoplasm);GO:0005739(mitochondrion);GO:0005813(centrosome);GO:0005814(centriole);GO:00058…	03040(Spliceosome);04010(MAPK signaling pathway);04141(Protein processing in endoplasmic reticulum);04144(Endocytosis);04213(Longevity regulating pathway - multiple species);04612(Antigen processing and presentation);04915(Estrogen signaling pathway);05020(Prion diseases);05134(Legionellosis);05145(Toxoplasmosis);05162(Measles);05164(Influenza A)	K03283	NA	heat shock protein 1A [Source:MGI Symbol;Acc:MGI:96244]	protein_coding	1.96	5.05	3.93	5.28	6.1	55.52	-2.61	up	yes
ENSMUSG00000040549	Ckap5	ENSMUST00000111338;ENSMUST00000133633;ENSMUST00000147809;ENSMUST00000099716;ENSMUST00000123253;ENSMUST00000046769;ENSMUST00000129118;ENSMUST00000139433;ENSMUST00000111337	GO:0000776(kinetochore);GO:0000922(spindle pole);GO:0000930(gamma-tubulin complex);GO:0005730(nucleolus);GO:0005813(centrosome);GO:0005886(plasma membrane);GO:0007051(spindle organization);GO:0007098(centrosome cycle);GO:0030951(establishment or maintenance of microtubule cytoskeleton polarity);GO:0032991(protein-containing complex);GO:0035371(microtubule plus-end);GO:0090063(positive regulation …	NA	K16803	NA	cytoskeleton associated protein 5 [Source:MGI Symbol;Acc:MGI:1923036]	protein_coding;retained_intron;processed_transcript	0.57	0.82	0.5	1.99	1.15	1.51	-1.29	up	yes
ENSMUSG00000032407	U2surp	ENSMUST00000079659;ENSMUST00000190019;ENSMUST00000217176;ENSMUST00000078374;ENSMUST00000188017;ENSMUST00000186076;ENSMUST00000186139;ENSMUST00000191213;ENSMUST00000185515	GO:0003676(nucleic acid binding);GO:0003723(RNA binding);GO:0005634(nucleus);GO:0005654(nucleoplasm);GO:0006396(RNA processing);GO:0008150(biological_process);GO:0008150(biological_process)	03040(Spliceosome);03040(Spliceosome)	K12842	NA	U2 snRNP-associated SURP domain containing [Source:MGI Symbol;Acc:MGI:1915208]	protein_coding;retained_intron;nonsense_mediated_decay	0.16	0.26	0.14	0.65	0.45	0.45	-1.47	up	yes
ENSMUSG00000064262	Gimap8	ENSMUST00000203083;ENSMUST00000078223;ENSMUST00000203509	GO:0000166(nucleotide binding);GO:0005525(GTP binding);GO:0005737(cytoplasm);GO:0005739(mitochondrion);GO:0005783(endoplasmic reticulum);GO:0005794(Golgi apparatus);GO:0005829(cytosol);GO:0070232(regulation of T cell apoptotic process);GO:0070232(regulation of T cell apoptotic process)	NA	NA	NA	GTPase, IMAP family member 8 [Source:MGI Symbol;Acc:MGI:2685303]	protein_coding	0.21	0.25	0.15	1.07	0.46	0.73	-1.9	up	yes
ENSMUSG00000045932	Ifit2	ENSMUST00000102826;ENSMUST00000149829	GO:0005515(protein binding);GO:0005737(cytoplasm);GO:0005783(endoplasmic reticulum);GO:0009615(response to virus);GO:0032091(negative regulation of protein binding);GO:0035457(cellular response to interferon-alpha);GO:0043065(positive regulation of apoptotic process);GO:0043065(positive regulation of apoptotic process)	NA	NA	NA	interferon-induced protein with tetratricopeptide repeats 2 [Source:MGI Symbol;Acc:MGI:99449]	protein_coding	0.41	0.52	0.29	1.17	1.18	1.17	-1.52	up	yes
ENSMUSG00000033730	Egr3	ENSMUST00000035908;ENSMUST00000225200;ENSMUST00000223809;ENSMUST00000223747	GO:0000981(DNA-binding transcription factor activity, RNA polymerase II-specific);GO:0001228(DNA-binding transcription activator activity, RNA polymerase II-specific);GO:0001938(positive regulation of endothelial cell proliferation);GO:0002042(cell migration involved in sprouting angiogenesis);GO:0003676(nucleic acid binding);GO:0003677(DNA binding);GO:0005634(nucleus);GO:0006357(regulation of tr…	04625(C-type lectin receptor signaling pathway);05161(Hepatitis B);05203(Viral carcinogenesis);05203(Viral carcinogenesis)	K12497	NA	early growth response 3 [Source:MGI Symbol;Acc:MGI:1306780]	protein_coding;processed_transcript;retained_intron	0.05	0.06	0.05	0.22	0.16	0.41	-2.3	up	yes
ENSMUSG00000019989	Enpp3	ENSMUST00000020169;ENSMUST00000219968;ENSMUST00000219342;ENSMUST00000219861;ENSMUST00000217903;ENSMUST00000218044;ENSMUST00000218619;ENSMUST00000218343;ENSMUST00000220209	GO:0002276(basophil activation involved in immune response);GO:0003676(nucleic acid binding);GO:0003824(catalytic activity);GO:0004528(phosphodiesterase I activity);GO:0004551(nucleotide diphosphatase activity);GO:0005044(scavenger receptor activity);GO:0005509(calcium ion binding);GO:0005576(extracellular region);GO:0005886(plasma membrane);GO:0006220(pyrimidine nucleotide metabolic process);GO:…	NA	NA	NA	ectonucleotide pyrophosphatase/phosphodiesterase 3 [Source:MGI Symbol;Acc:MGI:2143702]	protein_coding;processed_transcript;nonsense_mediated_decay;retained_intron	0.5	0.3	0.22	1.96	0.71	0.88	-1.8	up	yes
ENSMUSG00000020826	Nos2	ENSMUST00000018610;ENSMUST00000214397;ENSMUST00000208783	GO:0001666(response to hypoxia);GO:0003779(actin binding);GO:0003958(NADPH-hemoprotein reductase activity);GO:0004517(nitric-oxide synthase activity);GO:0005515(protein binding);GO:0005516(calmodulin binding);GO:0005615(extracellular space);GO:0005634(nucleus);GO:0005737(cytoplasm);GO:0005777(peroxisome);GO:0005829(cytosol);GO:0005886(plasma membrane);GO:0006527(arginine catabolic process);GO:000…	00220(Arginine biosynthesis);00330(Arginine and proline metabolism);04020(Calcium signaling pathway);04066(HIF-1 signaling pathway);04146(Peroxisome);04371(Apelin signaling pathway);04926(Relaxin signaling pathway);05132(Salmonella infection);05133(Pertussis);05140(Leishmaniasis);05142(Chagas disease (American trypanosomiasis));05145(Toxoplasmosis);05146(Amoebiasis);05152(Tuberculosis);05200(Path…	K13241	EC:1.14.13.39	nitric oxide synthase 2, inducible [Source:MGI Symbol;Acc:MGI:97361]	protein_coding;processed_transcript	5.64	10.68	9.94	15.48	16.96	21.88	-1.05	up	yes
ENSMUSG00000079575	Rbpj-ps3	ENSMUST00000182751	NA	NA	NA	NA	recombination signal binding protein for immunoglobulin kappa J region, pseudogene 3 [Source:MGI Symbol;Acc:MGI:96525]	processed_pseudogene	5.08	5.57	3.07	12.34	8.7	11.54	-1.25	up	yes
ENSMUSG00000001334	Fndc5	ENSMUST00000102600	GO:0005179(hormone activity);GO:0005515(protein binding);GO:0005576(extracellular region);GO:0005777(peroxisome);GO:0005778(peroxisomal membrane);GO:0005783(endoplasmic reticulum);GO:0005886(plasma membrane);GO:0007165(signal transduction);GO:0014850(response to muscle activity);GO:0016020(membrane);GO:0016021(integral component of membrane);GO:0090336(positive regulation of brown fat cell differ…	NA	NA	NA	fibronectin type III domain containing 5 [Source:MGI Symbol;Acc:MGI:1917614]	protein_coding	0.26	0.36	0.22	1.18	0.66	1.12	-1.82	up	yes
ENSMUSG00000027006	Dnajc10	ENSMUST00000028392;ENSMUST00000154912;ENSMUST00000133536;ENSMUST00000153093;ENSMUST00000125000	GO:0001671(ATPase activator activity);GO:0001933(negative regulation of protein phosphorylation);GO:0005515(protein binding);GO:0005623(cell);GO:0005783(endoplasmic reticulum);GO:0005788(endoplasmic reticulum lumen);GO:0015035(protein disulfide oxidoreductase activity);GO:0015036(disulfide oxidoreductase activity);GO:0016491(oxidoreductase activity);GO:0016671(oxidoreductase activity, acting on a…	04141(Protein processing in endoplasmic reticulum);04141(Protein processing in endoplasmic reticulum)	NA	NA	DnaJ heat shock protein family (Hsp40) member C10 [Source:MGI Symbol;Acc:MGI:1914111]	protein_coding;processed_transcript	5.71	8.85	4.53	15.35	9.4	14.27	-1.03	up	yes
ENSMUSG00000031066	Usp11	ENSMUST00000149960;ENSMUST00000137101;ENSMUST00000033383;ENSMUST00000127294	GO:0004843(thiol-dependent ubiquitin-specific protease activity);GO:0005634(nucleus);GO:0005654(nucleoplasm);GO:0005694(chromosome);GO:0005737(cytoplasm);GO:0005829(cytosol);GO:0006508(proteolysis);GO:0006511(ubiquitin-dependent protein catabolic process);GO:0008233(peptidase activity);GO:0008234(cysteine-type peptidase activity);GO:0016579(protein deubiquitination);GO:0016787(hydrolase activity)…	NA	K11835	EC:3.4.19.12	ubiquitin specific peptidase 11 [Source:MGI Symbol;Acc:MGI:2384312]	retained_intron;protein_coding;processed_transcript	0.04	0.02	0.04	0.38	0.08	0.21	-2.59	up	yes
ENSMUSG00000074794	Arrdc3	ENSMUST00000099356;ENSMUST00000159690;ENSMUST00000159090;ENSMUST00000162904;ENSMUST00000159856;ENSMUST00000161441	GO:0001659(temperature homeostasis);GO:0005737(cytoplasm);GO:0005764(lysosome);GO:0005768(endosome);GO:0005769(early endosome);GO:0005886(plasma membrane);GO:0016020(membrane);GO:0031651(negative regulation of heat generation);GO:0031699(beta-3 adrenergic receptor binding);GO:0043588(skin development);GO:0051443(positive regulation of ubiquitin-protein transferase activity);GO:0060613(fat pad dev…	NA	NA	NA	arrestin domain containing 3 [Source:MGI Symbol;Acc:MGI:2145242]	protein_coding;nonsense_mediated_decay;retained_intron	0.32	0.64	0.26	1.33	0.79	1.63	-1.63	up	yes
ENSMUSG00000026175	Vil1	ENSMUST00000027366;ENSMUST00000161087;ENSMUST00000159749;ENSMUST00000163018	GO:0001726(ruffle);GO:0001951(intestinal D-glucose absorption);GO:0003779(actin binding);GO:0005509(calcium ion binding);GO:0005515(protein binding);GO:0005546(phosphatidylinositol-4,5-bisphosphate binding);GO:0005737(cytoplasm);GO:0005856(cytoskeleton);GO:0005886(plasma membrane);GO:0005902(microvillus);GO:0005903(brush border);GO:0006915(apoptotic process);GO:0007010(cytoskeleton organization);…	NA	NA	NA	villin 1 [Source:MGI Symbol;Acc:MGI:98930]	protein_coding;retained_intron	0.23	0.16	0.2	1.14	0.4	0.78	-1.97	up	yes
ENSMUSG00000025407	Gli1	ENSMUST00000026474;ENSMUST00000219671;ENSMUST00000218236;ENSMUST00000218451;ENSMUST00000219808	GO:0000977(RNA polymerase II regulatory region sequence-specific DNA binding);GO:0000978(RNA polymerase II proximal promoter sequence-specific DNA binding);GO:0000981(DNA-binding transcription factor activity, RNA polymerase II-specific);GO:0001649(osteoblast differentiation);GO:0003676(nucleic acid binding);GO:0003677(DNA binding);GO:0003682(chromatin binding);GO:0005515(protein binding);GO:0005…	04024(cAMP signaling pathway);04340(Hedgehog signaling pathway);05200(Pathways in cancer);05217(Basal cell carcinoma);05217(Basal cell carcinoma)	K16797	NA	GLI-Kruppel family member GLI1 [Source:MGI Symbol;Acc:MGI:95727]	protein_coding;retained_intron	0.95	0.92	1.25	4.48	1.65	2.69	-1.5	up	yes
ENSMUSG00000029797	Sspo	ENSMUST00000169350;ENSMUST00000185370;ENSMUST00000189910;ENSMUST00000188970;ENSMUST00000212740;ENSMUST00000043676	GO:0005201(extracellular matrix structural constituent);GO:0005515(protein binding);GO:0005576(extracellular region);GO:0005615(extracellular space);GO:0005737(cytoplasm);GO:0007155(cell adhesion);GO:0007399(nervous system development);GO:0008150(biological_process);GO:0010466(negative regulation of peptidase activity);GO:0030154(cell differentiation);GO:0030414(peptidase inhibitor activity);GO:0…	NA	NA	NA	SCO-spondin [Source:MGI Symbol;Acc:MGI:2674311]	protein_coding;nonsense_mediated_decay;retained_intron	0.08	0.05	0.07	0.26	0.18	0.2	-1.67	up	yes
ENSMUSG00000024347	Psd2	ENSMUST00000115716;ENSMUST00000176472;ENSMUST00000177432;ENSMUST00000175734;ENSMUST00000175720;ENSMUST00000176873	GO:0005086(ARF guanyl-nucleotide exchange factor activity);GO:0005515(protein binding);GO:0005543(phospholipid binding);GO:0005886(plasma membrane);GO:0016020(membrane);GO:0016021(integral component of membrane);GO:0030425(dendrite);GO:0032012(regulation of ARF protein signal transduction);GO:0032154(cleavage furrow);GO:0032587(ruffle membrane);GO:0042995(cell projection);GO:0043025(neuronal cell…	04144(Endocytosis);04144(Endocytosis)	K12494	NA	pleckstrin and Sec7 domain containing 2 [Source:MGI Symbol;Acc:MGI:1921252]	protein_coding;nonsense_mediated_decay;retained_intron	0.26	0.21	0.16	1.02	0.36	0.87	-1.82	up	yes
ENSMUSG00000064339	mt-Rnr2	ENSMUST00000082390	NA	NA	NA	NA	mitochondrially encoded 16S rRNA [Source:MGI Symbol;Acc:MGI:102492]	Mt_rRNA	480.7	384.95	428.3	1904.7	492.15	958.12	-1.37	up	yes
ENSMUSG00000028015	Ctso	ENSMUST00000029649;ENSMUST00000143307;ENSMUST00000192067;ENSMUST00000155144	GO:0004197(cysteine-type endopeptidase activity);GO:0005615(extracellular space);GO:0005764(lysosome);GO:0006508(proteolysis);GO:0008233(peptidase activity);GO:0008234(cysteine-type peptidase activity);GO:0016787(hydrolase activity);GO:0051603(proteolysis involved in cellular protein catabolic process);GO:0051603(proteolysis involved in cellular protein catabolic process)	04142(Lysosome);04210(Apoptosis);04210(Apoptosis)	K01374	EC:3.4.22.42	cathepsin O [Source:MGI Symbol;Acc:MGI:2139628]	protein_coding;processed_transcript;retained_intron	0.63	0.37	0.29	1.99	0.71	1.55	-1.72	up	yes
ENSMUSG00000027962	Vcam1	ENSMUST00000029574;ENSMUST00000196449;ENSMUST00000197031;ENSMUST00000196309	GO:0001666(response to hypoxia);GO:0002102(podosome);GO:0002526(acute inflammatory response);GO:0002544(chronic inflammatory response);GO:0005178(integrin binding);GO:0005615(extracellular space);GO:0005623(cell);GO:0005769(early endosome);GO:0005783(endoplasmic reticulum);GO:0005794(Golgi apparatus);GO:0005886(plasma membrane);GO:0005887(integral component of plasma membrane);GO:0005902(microvil…	04064(NF-kappa B signaling pathway);04514(Cell adhesion molecules (CAMs));04668(TNF signaling pathway);04670(Leukocyte transendothelial migration);04933(AGE-RAGE signaling pathway in diabetic complications);05143(African trypanosomiasis);05144(Malaria);05418(Fluid shear stress and atherosclerosis);05418(Fluid shear stress and atherosclerosis)	K06527	NA	vascular cell adhesion molecule 1 [Source:MGI Symbol;Acc:MGI:98926]	protein_coding;retained_intron	0.71	0.59	0.36	1.78	1.1	1.33	-1.34	up	yes
ENSMUSG00000034329	Brip1	ENSMUST00000044423;ENSMUST00000149748;ENSMUST00000123366	GO:0000166(nucleotide binding);GO:0003676(nucleic acid binding);GO:0003677(DNA binding);GO:0003678(DNA helicase activity);GO:0003682(chromatin binding);GO:0003724(RNA helicase activity);GO:0004386(helicase activity);GO:0005524(ATP binding);GO:0005634(nucleus);GO:0005654(nucleoplasm);GO:0005737(cytoplasm);GO:0006139(nucleobase-containing compound metabolic process);GO:0006281(DNA repair);GO:000628…	03440(Homologous recombination);03460(Fanconi anemia pathway);03460(Fanconi anemia pathway)	K15362	EC:3.6.4.12	BRCA1 interacting protein C-terminal helicase 1 [Source:MGI Symbol;Acc:MGI:2442836]	protein_coding;processed_transcript	0.21	0.38	0.15	0.86	0.62	0.74	-1.59	up	yes
ENSMUSG00000029334	Prkg2	ENSMUST00000162147;ENSMUST00000161490;ENSMUST00000160765;ENSMUST00000031277;ENSMUST00000162619	GO:0000166(nucleotide binding);GO:0004672(protein kinase activity);GO:0004674(protein serine/threonine kinase activity);GO:0004692(cGMP-dependent protein kinase activity);GO:0005524(ATP binding);GO:0006468(protein phosphorylation);GO:0016020(membrane);GO:0016301(kinase activity);GO:0016310(phosphorylation);GO:0016740(transferase activity);GO:0030553(cGMP binding);GO:0031965(nuclear membrane);GO:0…	04022(cGMP-PKG signaling pathway);04540(Gap junction);04611(Platelet activation);04713(Circadian entrainment);04714(Thermogenesis);04730(Long-term depression);04740(Olfactory transduction);04923(Regulation of lipolysis in adipocytes);04924(Renin secretion);04970(Salivary secretion);04970(Salivary secretion)	K19477	EC:2.7.11.12	protein kinase, cGMP-dependent, type II [Source:MGI Symbol;Acc:MGI:108173]	protein_coding;retained_intron	2.58	3.25	1.71	11.31	3.2	5.9	-1.44	up	yes
ENSMUSG00000038371	Sbf2	ENSMUST00000033058;ENSMUST00000164759;ENSMUST00000167652;ENSMUST00000167880;ENSMUST00000166885;ENSMUST00000164559;ENSMUST00000211732;ENSMUST00000169740;ENSMUST00000171218;ENSMUST00000171378;ENSMUST00000165992;ENSMUST00000166020;ENSMUST00000165449;ENSMUST00000164525;ENSMUST00000164599	GO:0005085(guanyl-nucleotide exchange factor activity);GO:0005515(protein binding);GO:0005737(cytoplasm);GO:0005768(endosome);GO:0005774(vacuolar membrane);GO:0006914(autophagy);GO:0010008(endosome membrane);GO:0016020(membrane);GO:0017112(Rab guanyl-nucleotide exchange factor activity);GO:0019208(phosphatase regulator activity);GO:0019902(phosphatase binding);GO:0030424(axon);GO:0035091(phosphat…	NA	K18061	NA	SET binding factor 2 [Source:MGI Symbol;Acc:MGI:1921831]	protein_coding;nonsense_mediated_decay;retained_intron	1.01	1.08	0.62	2.22	1.4	2.17	-1.1	up	yes
ENSMUSG00000015002	Efr3a	ENSMUST00000015146;ENSMUST00000173936;ENSMUST00000096411;ENSMUST00000211878;ENSMUST00000173008;ENSMUST00000174591;ENSMUST00000174135;ENSMUST00000174856;ENSMUST00000174601;ENSMUST00000174615;ENSMUST00000227340;ENSMUST00000172756;ENSMUST00000174749;ENSMUST00000173858	GO:0001533(cornified envelope);GO:0005737(cytoplasm);GO:0005829(cytosol);GO:0005886(plasma membrane);GO:0016020(membrane);GO:0042803(protein homodimerization activity);GO:0072659(protein localization to plasma membrane);GO:0098609(cell-cell adhesion);GO:0098609(cell-cell adhesion)	NA	K21842	NA	EFR3 homolog A [Source:MGI Symbol;Acc:MGI:1923990]	protein_coding;retained_intron;processed_transcript	1.14	1.22	0.63	2.79	1.56	2.44	-1.19	up	yes
ENSMUSG00000001173	Ocrl	ENSMUST00000001202;ENSMUST00000115013;ENSMUST00000154732;ENSMUST00000146486;ENSMUST00000144664;ENSMUST00000115020;ENSMUST00000142719	GO:0001701(in utero embryonic development);GO:0001750(photoreceptor outer segment);GO:0004439(phosphatidylinositol-4,5-bisphosphate 5-phosphatase activity);GO:0004445(inositol-polyphosphate 5-phosphatase activity);GO:0005096(GTPase activator activity);GO:0005634(nucleus);GO:0005737(cytoplasm);GO:0005768(endosome);GO:0005769(early endosome);GO:0005794(Golgi apparatus);GO:0005802(trans-Golgi networ…	00562(Inositol phosphate metabolism);04070(Phosphatidylinositol signaling system);04070(Phosphatidylinositol signaling system)	K01099	EC:3.1.3.36	OCRL, inositol polyphosphate-5-phosphatase [Source:MGI Symbol;Acc:MGI:109589]	protein_coding;retained_intron;processed_transcript	1.04	1.43	0.75	3.34	1.74	2.4	-1.22	up	yes
ENSMUSG00000025607	Copg2	ENSMUST00000048774;ENSMUST00000166192;ENSMUST00000133916;ENSMUST00000151973;ENSMUST00000135230;ENSMUST00000122833;ENSMUST00000131256;ENSMUST00000134137	GO:0000139(Golgi membrane);GO:0005198(structural molecule activity);GO:0005737(cytoplasm);GO:0005783(endoplasmic reticulum);GO:0005793(endoplasmic reticulum-Golgi intermediate compartment);GO:0005794(Golgi apparatus);GO:0005829(cytosol);GO:0006886(intracellular protein transport);GO:0006888(endoplasmic reticulum to Golgi vesicle-mediated transport);GO:0006891(intra-Golgi vesicle-mediated transpor…	NA	K17267	NA	coatomer protein complex, subunit gamma 2 [Source:MGI Symbol;Acc:MGI:1858683]	protein_coding;processed_transcript	3.84	4.65	2.65	10.34	4.92	9.03	-1.12	up	yes
ENSMUSG00000004885	Crabp2	ENSMUST00000005019;ENSMUST00000163040	GO:0001972(retinoic acid binding);GO:0002138(retinoic acid biosynthetic process);GO:0005634(nucleus);GO:0005654(nucleoplasm);GO:0005737(cytoplasm);GO:0005783(endoplasmic reticulum);GO:0005829(cytosol);GO:0008289(lipid binding);GO:0016918(retinal binding);GO:0019841(retinol binding);GO:0030332(cyclin binding);GO:0035115(embryonic forelimb morphogenesis);GO:0042573(retinoic acid metabolic process);…	NA	K17289	NA	cellular retinoic acid binding protein II [Source:MGI Symbol;Acc:MGI:88491]	protein_coding;retained_intron	10.15	13.39	13.76	33.01	19.42	25.36	-1.06	up	yes
ENSMUSG00000024483	Ankhd1	ENSMUST00000152060;ENSMUST00000155329;ENSMUST00000037072;ENSMUST00000152940;ENSMUST00000116653;ENSMUST00000136030;ENSMUST00000142780;ENSMUST00000156424;ENSMUST00000130035;ENSMUST00000134146;ENSMUST00000143966;ENSMUST00000006205;ENSMUST00000153612	GO:0003676(nucleic acid binding);GO:0003723(RNA binding);GO:0005515(protein binding);GO:0005737(cytoplasm);GO:0045087(innate immune response);GO:0045087(innate immune response)	NA	NA	NA	ankyrin repeat and KH domain containing 1 [Source:MGI Symbol;Acc:MGI:1921733]	protein_coding;retained_intron;processed_transcript;nonsense_mediated_decay	0.47	0.64	0.51	1.47	0.95	1.47	-1.27	up	yes
ENSMUSG00000025357	Dgka	ENSMUST00000026414;ENSMUST00000217957;ENSMUST00000219834	GO:0000166(nucleotide binding);GO:0003951(NAD+ kinase activity);GO:0004143(diacylglycerol kinase activity);GO:0005509(calcium ion binding);GO:0005524(ATP binding);GO:0005543(phospholipid binding);GO:0005829(cytosol);GO:0005886(plasma membrane);GO:0006654(phosphatidic acid biosynthetic process);GO:0007165(signal transduction);GO:0007205(protein kinase C-activating G protein-coupled receptor signal…	00561(Glycerolipid metabolism);00564(Glycerophospholipid metabolism);04070(Phosphatidylinositol signaling system);04072(Phospholipase D signaling pathway);05231(Choline metabolism in cancer);05231(Choline metabolism in cancer)	K00901	EC:2.7.1.107	diacylglycerol kinase, alpha [Source:MGI Symbol;Acc:MGI:102952]	protein_coding;retained_intron;nonsense_mediated_decay	1.07	1.69	1.05	3.58	2.39	2.97	-1.23	up	yes
ENSMUSG00000024073	Birc6	ENSMUST00000182944;ENSMUST00000180037;ENSMUST00000182804;ENSMUST00000182817;ENSMUST00000182133;ENSMUST00000182257;ENSMUST00000183249;ENSMUST00000182597;ENSMUST00000182631;ENSMUST00000183010;ENSMUST00000182845;ENSMUST00000182278;ENSMUST00000177957;ENSMUST00000183224;ENSMUST00000182164;ENSMUST00000182157;ENSMUST00000182323;ENSMUST00000182221;ENSMUST00000182108;ENSMUST00000234521;ENSMUST00000182147;…	GO:0000922(spindle pole);GO:0001890(placenta development);GO:0004842(ubiquitin-protein transferase activity);GO:0004869(cysteine-type endopeptidase inhibitor activity);GO:0005515(protein binding);GO:0005634(nucleus);GO:0005737(cytoplasm);GO:0005768(endosome);GO:0005794(Golgi apparatus);GO:0005802(trans-Golgi network);GO:0005815(microtubule organizing center);GO:0005856(cytoskeleton);GO:0006511(ub…	04120(Ubiquitin mediated proteolysis);04215(Apoptosis - multiple species);04215(Apoptosis - multiple species)	K10586	EC:2.3.2.23	baculoviral IAP repeat-containing 6 [Source:MGI Symbol;Acc:MGI:1276108]	protein_coding;retained_intron;nonsense_mediated_decay;processed_transcript	0.3	0.34	0.24	0.79	0.51	0.67	-1.16	up	yes
ENSMUSG00000092274	Neat1	ENSMUST00000174829;ENSMUST00000174287;ENSMUST00000173672;ENSMUST00000232969	NA	NA	NA	NA	nuclear paraspeckle assembly transcript 1 (non-protein coding) [Source:MGI Symbol;Acc:MGI:1914211]	lncRNA	6.27	3.77	4.54	12.3	6.86	10.11	-1.01	up	yes
ENSMUSG00000092341	Malat1	ENSMUST00000172812;ENSMUST00000174808;ENSMUST00000173314;ENSMUST00000173499	NA	NA	NA	NA	metastasis associated lung adenocarcinoma transcript 1 (non-coding RNA) [Source:MGI Symbol;Acc:MGI:1919539]	lncRNA	1.76	2.47	1.59	8.31	2.28	4.78	-1.4	up	yes
ENSMUSG00000037709	Fam13a	ENSMUST00000089860;ENSMUST00000173712;ENSMUST00000173193;ENSMUST00000204616;ENSMUST00000174307	GO:0003674(molecular_function);GO:0005575(cellular_component);GO:0008150(biological_process);GO:0008150(biological_process)	NA	NA	NA	family with sequence similarity 13, member A [Source:MGI Symbol;Acc:MGI:1889842]	protein_coding;processed_transcript;retained_intron	0.02	0.06	0.04	0.25	0.09	0.17	-2.22	up	yes
ENSMUSG00000019986	Ahi1	ENSMUST00000105525;ENSMUST00000213852;ENSMUST00000214745;ENSMUST00000163505;ENSMUST00000213104;ENSMUST00000215543;ENSMUST00000214893	GO:0005515(protein binding);GO:0005813(centrosome);GO:0005911(cell-cell junction);GO:0005912(adherens junction);GO:0005929(cilium);GO:0036064(ciliary basal body);GO:0042802(identical protein binding);GO:0042802(identical protein binding)	NA	K16740	NA	Abelson helper integration site 1 [Source:MGI Symbol;Acc:MGI:87971]	protein_coding;processed_transcript;retained_intron;nonsense_mediated_decay	0.39	0.24	0.27	1.33	0.55	0.86	-1.61	up	yes
ENSMUSG00000100658	F730311O21Rik	ENSMUST00000189288	NA	NA	NA	NA	RIKEN cDNA F730311O21 gene [Source:MGI Symbol;Acc:MGI:3643355]	lncRNA	0.25	0.28	0.19	1.02	0.45	0.78	-1.65	up	yes
ENSMUSG00000020905	Usp43	ENSMUST00000021288;ENSMUST00000152120;ENSMUST00000108677;ENSMUST00000129961	GO:0006508(proteolysis);GO:0006511(ubiquitin-dependent protein catabolic process);GO:0008233(peptidase activity);GO:0008234(cysteine-type peptidase activity);GO:0016579(protein deubiquitination);GO:0016787(hydrolase activity);GO:0036459(thiol-dependent ubiquitinyl hydrolase activity);GO:0036459(thiol-dependent ubiquitinyl hydrolase activity)	NA	K11856	EC:3.4.19.12	ubiquitin specific peptidase 43 [Source:MGI Symbol;Acc:MGI:2444541]	protein_coding;processed_transcript;retained_intron	0.22	0.11	0.07	0.76	0.29	0.66	-2.08	up	yes
ENSMUSG00000020077	Srgn	ENSMUST00000020271;ENSMUST00000162161;ENSMUST00000160643;ENSMUST00000159020;ENSMUST00000162956;ENSMUST00000160987	GO:0000139(Golgi membrane);GO:0005515(protein binding);GO:0005518(collagen binding);GO:0005576(extracellular region);GO:0005615(extracellular space);GO:0005794(Golgi apparatus);GO:0006915(apoptotic process);GO:0008626(granzyme-mediated apoptotic signaling pathway);GO:0016485(protein processing);GO:0030141(secretory granule);GO:0030502(negative regulation of bone mineralization);GO:0031214(biomine…	NA	K06849	NA	serglycin [Source:MGI Symbol;Acc:MGI:97756]	protein_coding;processed_transcript	2.93	5.92	0.74	17.24	7.21	11.17	-1.89	up	yes
ENSMUSG00000021703	Serinc5	ENSMUST00000049488;ENSMUST00000224250;ENSMUST00000224458	GO:0002376(immune system process);GO:0005794(Golgi apparatus);GO:0005813(centrosome);GO:0005829(cytosol);GO:0005886(plasma membrane);GO:0006629(lipid metabolic process);GO:0006658(phosphatidylserine metabolic process);GO:0006665(sphingolipid metabolic process);GO:0008654(phospholipid biosynthetic process);GO:0009597(detection of virus);GO:0016020(membrane);GO:0016021(integral component of membran…	NA	NA	NA	serine incorporator 5 [Source:MGI Symbol;Acc:MGI:2444223]	protein_coding;retained_intron	2.49	3.41	2.04	6.86	3.74	5.9	-1.05	up	yes
ENSMUSG00000045502	Hcar2	ENSMUST00000057145	GO:0001614(purinergic nucleotide receptor activity);GO:0001781(neutrophil apoptotic process);GO:0004930(G protein-coupled receptor activity);GO:0005525(GTP binding);GO:0005886(plasma membrane);GO:0006915(apoptotic process);GO:0007165(signal transduction);GO:0007186(G protein-coupled receptor signaling pathway);GO:0016020(membrane);GO:0016021(integral component of membrane);GO:0030054(cell junctio…	04024(cAMP signaling pathway)	K08402	NA	hydroxycarboxylic acid receptor 2 [Source:MGI Symbol;Acc:MGI:1933383]	protein_coding	0	0.12	0.1	0.85	0.29	0.61	-2.98	up	yes
ENSMUSG00000032374	Plod2	ENSMUST00000160359;ENSMUST00000161906;ENSMUST00000190075;ENSMUST00000070522;ENSMUST00000160142	GO:0001666(response to hypoxia);GO:0005506(iron ion binding);GO:0005783(endoplasmic reticulum);GO:0008475(procollagen-lysine 5-dioxygenase activity);GO:0016020(membrane);GO:0016491(oxidoreductase activity);GO:0016705(oxidoreductase activity, acting on paired donors, with incorporation or reduction of molecular oxygen);GO:0017185(peptidyl-lysine hydroxylation);GO:0030867(rough endoplasmic reticulu…	00310(Lysine degradation);00310(Lysine degradation)	K13645	EC:1.14.11.4	procollagen lysine, 2-oxoglutarate 5-dioxygenase 2 [Source:MGI Symbol;Acc:MGI:1347007]	protein_coding;retained_intron	1.56	2.14	1.38	6.34	2.01	5.07	-1.4	up	yes
ENSMUSG00000040296	Ddx58	ENSMUST00000137903;ENSMUST00000037907;ENSMUST00000149539;ENSMUST00000140616;ENSMUST00000136435;ENSMUST00000139583;ENSMUST00000135966;ENSMUST00000139110;ENSMUST00000142055;ENSMUST00000127026	GO:0000166(nucleotide binding);GO:0002230(positive regulation of defense response to virus by host);GO:0002376(immune system process);GO:0002735(positive regulation of myeloid dendritic cell cytokine production);GO:0003677(DNA binding);GO:0003690(double-stranded DNA binding);GO:0003723(RNA binding);GO:0003724(RNA helicase activity);GO:0003725(double-stranded RNA binding);GO:0003727(single-strande…	NA	NA	NA	DEAD (Asp-Glu-Ala-Asp) box polypeptide 58 [Source:MGI Symbol;Acc:MGI:2442858]	processed_transcript;protein_coding	1.63	1.78	1.12	3.41	2.93	3.06	-1.05	up	yes
ENSMUSG00000021250	Fos	ENSMUST00000021674;ENSMUST00000136122;ENSMUST00000140525;ENSMUST00000134311	GO:0000978(RNA polymerase II proximal promoter sequence-specific DNA binding);GO:0000979(RNA polymerase II core promoter sequence-specific DNA binding);GO:0000981(DNA-binding transcription factor activity, RNA polymerase II-specific);GO:0001102(RNA polymerase II activating transcription factor binding);GO:0001228(DNA-binding transcription activator activity, RNA polymerase II-specific);GO:0001661…	01522(Endocrine resistance);04010(MAPK signaling pathway);04024(cAMP signaling pathway);04210(Apoptosis);04380(Osteoclast differentiation);04620(Toll-like receptor signaling pathway);04657(IL-17 signaling pathway);04658(Th1 and Th2 cell differentiation);04659(Th17 cell differentiation);04660(T cell receptor signaling pathway);04662(B cell receptor signaling pathway);04668(TNF signaling pathway);0…	K04379	NA	FBJ osteosarcoma oncogene [Source:MGI Symbol;Acc:MGI:95574]	protein_coding;processed_transcript	1.87	1.58	1.76	4.57	3.38	4.61	-1.27	up	yes
ENSMUSG00000020651	Slc26a4	ENSMUST00000001253;ENSMUST00000218992	GO:0005886(plasma membrane);GO:0005887(integral component of plasma membrane);GO:0006885(regulation of pH);GO:0008271(secondary active sulfate transmembrane transporter activity);GO:0008272(sulfate transport);GO:0008509(anion transmembrane transporter activity);GO:0009887(animal organ morphogenesis);GO:0015106(bicarbonate transmembrane transporter activity);GO:0015108(chloride transmembrane trans…	04918(Thyroid hormone synthesis);04918(Thyroid hormone synthesis)	NA	NA	solute carrier family 26, member 4 [Source:MGI Symbol;Acc:MGI:1346029]	protein_coding;processed_transcript	0.02	0.06	0.15	0.51	0.39	0.4	-2.48	up	yes
ENSMUSG00000015243	Abca1	ENSMUST00000030010;ENSMUST00000149127	GO:0000166(nucleotide binding);GO:0002790(peptide secretion);GO:0005102(signaling receptor binding);GO:0005319(lipid transporter activity);GO:0005515(protein binding);GO:0005524(ATP binding);GO:0005548(phospholipid transporter activity);GO:0005768(endosome);GO:0005794(Golgi apparatus);GO:0005886(plasma membrane);GO:0005887(integral component of plasma membrane);GO:0006497(protein lipidation);GO:0…	02010(ABC transporters);04975(Fat digestion and absorption);04979(Cholesterol metabolism);04979(Cholesterol metabolism)	K05641	NA	ATP-binding cassette, sub-family A (ABC1), member 1 [Source:MGI Symbol;Acc:MGI:99607]	protein_coding;processed_transcript	0.28	0.56	0.24	1.29	0.66	1.04	-1.48	up	yes
ENSMUSG00000035109	Shc4	ENSMUST00000042246;ENSMUST00000110477;ENSMUST00000110480;ENSMUST00000157002	GO:0005515(protein binding);GO:0005886(plasma membrane);GO:0006915(apoptotic process);GO:0007169(transmembrane receptor protein tyrosine kinase signaling pathway);GO:0008284(positive regulation of cell population proliferation);GO:0010468(regulation of gene expression);GO:0016020(membrane);GO:0019901(protein kinase binding);GO:0019904(protein domain specific binding);GO:0030054(cell junction);GO:…	01521(EGFR tyrosine kinase inhibitor resistance);01522(Endocrine resistance);04012(ErbB signaling pathway);04014(Ras signaling pathway);04062(Chemokine signaling pathway);04072(Phospholipase D signaling pathway);04510(Focal adhesion);04650(Natural killer cell mediated cytotoxicity);04722(Neurotrophin signaling pathway);04910(Insulin signaling pathway);04915(Estrogen signaling pathway);04917(Prola…	K17449	NA	SHC (Src homology 2 domain containing) family, member 4 [Source:MGI Symbol;Acc:MGI:2655364]	protein_coding;retained_intron	0.56	1.04	0.79	2.01	1.74	1.75	-1.2	up	yes
ENSMUSG00000035093	Secisbp2l	ENSMUST00000053699;ENSMUST00000139944;ENSMUST00000136450	GO:0035368(selenocysteine insertion sequence binding);GO:0035368(selenocysteine insertion sequence binding)	NA	NA	NA	SECIS binding protein 2-like [Source:MGI Symbol;Acc:MGI:1917604]	protein_coding;retained_intron	0.82	2.02	0.59	4.43	2.39	2.63	-1.46	up	yes
ENSMUSG00000020682	Mmp28	ENSMUST00000103209;ENSMUST00000108137;ENSMUST00000021020;ENSMUST00000138780;ENSMUST00000119346	GO:0004222(metalloendopeptidase activity);GO:0005615(extracellular space);GO:0005737(cytoplasm);GO:0006508(proteolysis);GO:0008233(peptidase activity);GO:0008237(metallopeptidase activity);GO:0008270(zinc ion binding);GO:0010760(negative regulation of macrophage chemotaxis);GO:0016787(hydrolase activity);GO:0030198(extracellular matrix organization);GO:0030574(collagen catabolic process);GO:00310…	NA	K08006	EC:3.4.24.-	matrix metallopeptidase 28 (epilysin) [Source:MGI Symbol;Acc:MGI:2153062]	protein_coding;processed_transcript	0.75	0.97	0.95	4.12	2.16	1.45	-1.53	up	yes
ENSMUSG00000093445	Lrch4	ENSMUST00000176667;ENSMUST00000031734;ENSMUST00000176011;ENSMUST00000177477;ENSMUST00000175968;ENSMUST00000176871;ENSMUST00000176768;ENSMUST00000176988	GO:0005515(protein binding);GO:0005737(cytoplasm);GO:0016020(membrane);GO:0016021(integral component of membrane);GO:0016605(PML body);GO:0045892(negative regulation of transcription, DNA-templated);GO:0045892(negative regulation of transcription, DNA-templated)	NA	NA	NA	leucine-rich repeats and calponin homology (CH) domain containing 4 [Source:MGI Symbol;Acc:MGI:1917193]	protein_coding;nonsense_mediated_decay;retained_intron	0.36	1.15	1.59	4.6	3.23	2.55	-1.75	up	yes
ENSMUSG00000046808	Atp10d	ENSMUST00000126664;ENSMUST00000146393;ENSMUST00000156937;ENSMUST00000169617;ENSMUST00000094710;ENSMUST00000136350	GO:0000287(magnesium ion binding);GO:0005524(ATP binding);GO:0015914(phospholipid transport);GO:0016020(membrane);GO:0016021(integral component of membrane);GO:0140326(ATPase-coupled intramembrane lipid transporter activity);GO:0140326(ATPase-coupled intramembrane lipid transporter activity)	NA	K01530	EC:7.6.2.1	ATPase, class V, type 10D [Source:MGI Symbol;Acc:MGI:2450125]	polymorphic_pseudogene;processed_transcript;retained_intron;protein_coding	0.49	0.39	0.22	1.23	0.83	0.89	-1.42	up	yes
ENSMUSG00000036934	4921524J17Rik	ENSMUST00000047749;ENSMUST00000209355;ENSMUST00000210556	GO:0003674(molecular_function);GO:0005575(cellular_component);GO:0008150(biological_process);GO:0008150(biological_process)	NA	NA	NA	RIKEN cDNA 4921524J17 gene [Source:MGI Symbol;Acc:MGI:1913964]	protein_coding;nonsense_mediated_decay;processed_transcript	2.07	1.86	1.54	7.14	2.88	5	-1.46	up	yes
ENSMUSG00000028035	Dnajb4	ENSMUST00000050073;ENSMUST00000029669;ENSMUST00000196291;ENSMUST00000197941;ENSMUST00000144950;ENSMUST00000134701;ENSMUST00000153355	GO:0001671(ATPase activator activity);GO:0005654(nucleoplasm);GO:0005737(cytoplasm);GO:0005829(cytosol);GO:0005886(plasma membrane);GO:0006457(protein folding);GO:0016020(membrane);GO:0032781(positive regulation of ATPase activity);GO:0051082(unfolded protein binding);GO:0051085(chaperone cofactor-dependent protein refolding);GO:0051087(chaperone binding);GO:0051087(chaperone binding)	NA	K09510	NA	DnaJ heat shock protein family (Hsp40) member B4 [Source:MGI Symbol;Acc:MGI:1914285]	protein_coding;retained_intron;processed_transcript	0.33	0.36	0.25	0.76	0.82	0.76	-1.3	up	yes
ENSMUSG00000030208	Emp1	ENSMUST00000032330;ENSMUST00000111907;ENSMUST00000205156;ENSMUST00000154270;ENSMUST00000204299;ENSMUST00000204894	GO:0005886(plasma membrane);GO:0008219(cell death);GO:0016020(membrane);GO:0016021(integral component of membrane);GO:0032060(bleb assembly);GO:0032060(bleb assembly)	NA	NA	NA	epithelial membrane protein 1 [Source:MGI Symbol;Acc:MGI:107941]	protein_coding;nonsense_mediated_decay;retained_intron	2.82	2.63	2.03	16.59	3.55	3.87	-1.68	up	yes
ENSMUSG00000117905	Gm50230	ENSMUST00000235329	NA	NA	NA	NA	predicted gene, 50230 [Source:MGI Symbol;Acc:MGI:6303033]	retained_intron	0.38	0.11	0.11	0.69	0.76	0.96	-2	up	yes
ENSMUSG00000069170	Adgrv1	ENSMUST00000095585;ENSMUST00000132045;ENSMUST00000125663;ENSMUST00000128585;ENSMUST00000146749;ENSMUST00000128120;ENSMUST00000156627;ENSMUST00000109565;ENSMUST00000146141;ENSMUST00000156631;ENSMUST00000129725;ENSMUST00000125698;ENSMUST00000224088;ENSMUST00000126444	GO:0001917(photoreceptor inner segment);GO:0001965(G-protein alpha-subunit binding);GO:0002141(stereocilia ankle link);GO:0002142(stereocilia ankle link complex);GO:0004888(transmembrane signaling receptor activity);GO:0004930(G protein-coupled receptor activity);GO:0005509(calcium ion binding);GO:0005515(protein binding);GO:0005576(extracellular region);GO:0005737(cytoplasm);GO:0005886(plasma me…	NA	K18263	NA	adhesion G protein-coupled receptor V1 [Source:MGI Symbol;Acc:MGI:1274784]	protein_coding;retained_intron;processed_transcript;nonsense_mediated_decay	0.01	0	0.01	0.05	0.03	0.04	-2.22	up	yes
ENSMUSG00000038239	Hrc	ENSMUST00000085351;ENSMUST00000211327	GO:0002027(regulation of heart rate);GO:0005509(calcium ion binding);GO:0005623(cell);GO:0008016(regulation of heart contraction);GO:0010460(positive regulation of heart rate);GO:0010880(regulation of release of sequestered calcium ion into cytosol by sarcoplasmic reticulum);GO:0030018(Z disc);GO:0033017(sarcoplasmic reticulum membrane);GO:0033135(regulation of peptidyl-serine phosphorylation);GO…	NA	NA	NA	histidine rich calcium binding protein [Source:MGI Symbol;Acc:MGI:96226]	protein_coding	0.13	0.05	0.21	0.75	0.47	0.55	-2.18	up	yes
ENSMUSG00000034485	Uaca	ENSMUST00000050183;ENSMUST00000214997;ENSMUST00000214354;ENSMUST00000216574;ENSMUST00000217656	GO:0005515(protein binding);GO:0005654(nucleoplasm);GO:0005829(cytosol);GO:0097190(apoptotic signaling pathway);GO:1901222(regulation of NIK/NF-kappaB signaling);GO:1901222(regulation of NIK/NF-kappaB signaling)	NA	NA	NA	uveal autoantigen with coiled-coil domains and ankyrin repeats [Source:MGI Symbol;Acc:MGI:1919815]	protein_coding;retained_intron	1.78	2.29	3.45	7.49	4.16	5.51	-1.19	up	yes
ENSMUSG00000052837	Junb	ENSMUST00000064922;ENSMUST00000209372	GO:0000122(negative regulation of transcription by RNA polymerase II);GO:0000790(nuclear chromatin);GO:0000977(RNA polymerase II regulatory region sequence-specific DNA binding);GO:0000978(RNA polymerase II proximal promoter sequence-specific DNA binding);GO:0000981(DNA-binding transcription factor activity, RNA polymerase II-specific);GO:0001228(DNA-binding transcription activator activity, RNA …	04380(Osteoclast differentiation);04668(TNF signaling pathway);04668(TNF signaling pathway)	K09028	NA	jun B proto-oncogene [Source:MGI Symbol;Acc:MGI:96647]	protein_coding;processed_transcript	45.98	34.75	44.13	128.63	46.46	98.91	-1.13	up	yes
ENSMUSG00000038354	Ankrd35	ENSMUST00000048427;ENSMUST00000130429;ENSMUST00000122960	GO:0003674(molecular_function);GO:0005515(protein binding);GO:0005575(cellular_component);GO:0008150(biological_process);GO:0008150(biological_process)	NA	NA	NA	ankyrin repeat domain 35 [Source:MGI Symbol;Acc:MGI:2442590]	protein_coding;processed_transcript;nonsense_mediated_decay	0.03	0	0.07	0.44	0.25	0.16	-3.04	up	yes
ENSMUSG00000043336	Filip1l	ENSMUST00000159816;ENSMUST00000099667;ENSMUST00000159414	GO:0003674(molecular_function);GO:0005575(cellular_component);GO:0005634(nucleus);GO:0005737(cytoplasm);GO:0008150(biological_process);GO:0016020(membrane);GO:0016020(membrane)	NA	NA	NA	filamin A interacting protein 1-like [Source:MGI Symbol;Acc:MGI:1925999]	protein_coding	2.13	0.45	1.48	3.41	5.43	3.88	-1.64	up	yes
ENSMUSG00000116604	Gm49745	ENSMUST00000231640	NA	NA	NA	NA	predicted gene, 49745 [Source:MGI Symbol;Acc:MGI:6215237]	lncRNA	0.07	0.01	0.05	0.57	0.05	0.49	-3.04	up	yes
ENSMUSG00000038526	Car14	ENSMUST00000036181;ENSMUST00000147962;ENSMUST00000149202;ENSMUST00000126722	GO:0004089(carbonate dehydratase activity);GO:0006885(regulation of pH);GO:0008270(zinc ion binding);GO:0015670(carbon dioxide transport);GO:0016020(membrane);GO:0016021(integral component of membrane);GO:0016829(lyase activity);GO:0046872(metal ion binding);GO:0046872(metal ion binding)	00910(Nitrogen metabolism);00910(Nitrogen metabolism)	K01672	EC:4.2.1.1	carbonic anhydrase 14 [Source:MGI Symbol;Acc:MGI:1344341]	protein_coding;retained_intron	0.17	0.43	0.36	1.24	1.03	1.02	-1.78	up	yes
ENSMUSG00000039166	Akap7	ENSMUST00000175979;ENSMUST00000220347;ENSMUST00000041984;ENSMUST00000176258;ENSMUST00000095779;ENSMUST00000176231;ENSMUST00000177124;ENSMUST00000100012	GO:0000166(nucleotide binding);GO:0005515(protein binding);GO:0005634(nucleus);GO:0005737(cytoplasm);GO:0005829(cytosol);GO:0005886(plasma membrane);GO:0007178(transmembrane receptor protein serine/threonine kinase signaling pathway);GO:0008022(protein C-terminus binding);GO:0008104(protein localization);GO:0010738(regulation of protein kinase A signaling);GO:0016020(membrane);GO:0016208(AMP bind…	NA	K16524	NA	A kinase (PRKA) anchor protein 7 [Source:MGI Symbol;Acc:MGI:1859150]	processed_transcript;protein_coding	0.61	0.64	0.66	2.38	1.04	1.73	-1.43	up	yes
ENSMUSG00000026579	F5	ENSMUST00000086040	GO:0005507(copper ion binding);GO:0005576(extracellular region);GO:0005615(extracellular space);GO:0005783(endoplasmic reticulum);GO:0005794(Golgi apparatus);GO:0007596(blood coagulation);GO:0007599(hemostasis);GO:0008015(blood circulation);GO:0031091(platelet alpha granule);GO:0046872(metal ion binding)	04610(Complement and coagulation cascades)	K03902	NA	coagulation factor V [Source:MGI Symbol;Acc:MGI:88382]	protein_coding	0.07	0.08	0.06	0.2	0.26	0.24	-1.75	up	yes
ENSMUSG00000068479	Mfap1a	ENSMUST00000089926	GO:0000398(mRNA splicing, via spliceosome);GO:0001527(microfibril);GO:0005201(extracellular matrix structural constituent);GO:0005634(nucleus);GO:0005654(nucleoplasm);GO:0005681(spliceosomal complex);GO:0005813(centrosome);GO:0006397(mRNA processing);GO:0008150(biological_process);GO:0008380(RNA splicing);GO:0062023(collagen-containing extracellular matrix);GO:0071005(U2-type precatalytic spliceo…	NA	NA	NA	microfibrillar-associated protein 1A [Source:MGI Symbol;Acc:MGI:1914782]	protein_coding	4.49	5.32	3.02	11.63	5.9	9.15	-1.06	up	yes
ENSMUSG00000028878	Fam76a	ENSMUST00000030696;ENSMUST00000097856;ENSMUST00000148667	GO:0005654(nucleoplasm);GO:0005654(nucleoplasm)	NA	NA	NA	family with sequence similarity 76, member A [Source:MGI Symbol;Acc:MGI:2385211]	protein_coding	4.25	4.23	4.51	10.73	6.48	9.12	-1.02	up	yes
ENSMUSG00000035284	Vps13c	ENSMUST00000077879;ENSMUST00000213168;ENSMUST00000216856;ENSMUST00000217386;ENSMUST00000215524	GO:0003674(molecular_function);GO:0005623(cell);GO:0005739(mitochondrion);GO:0005741(mitochondrial outer membrane);GO:0005829(cytosol);GO:0006623(protein targeting to vacuole);GO:0007005(mitochondrion organization);GO:0016020(membrane);GO:0019898(extrinsic component of membrane);GO:0045053(protein retention in Golgi apparatus);GO:1905090(negative regulation of parkin-mediated stimulation of mitop…	NA	K19525	NA	vacuolar protein sorting 13C [Source:MGI Symbol;Acc:MGI:2444207]	protein_coding;retained_intron;nonsense_mediated_decay	0.55	0.66	0.44	1.41	0.93	1.17	-1.09	up	yes
ENSMUSG00000026188	Tmem169	ENSMUST00000027380;ENSMUST00000141783	GO:0003674(molecular_function);GO:0005575(cellular_component);GO:0008150(biological_process);GO:0016020(membrane);GO:0016021(integral component of membrane);GO:0016021(integral component of membrane)	NA	NA	NA	transmembrane protein 169 [Source:MGI Symbol;Acc:MGI:2442781]	protein_coding	0.04	0.21	0.06	0.74	0.41	0.35	-2.32	up	yes
ENSMUSG00000034765	Dusp5	ENSMUST00000038287	GO:0000188(inactivation of MAPK activity);GO:0001706(endoderm formation);GO:0004721(phosphoprotein phosphatase activity);GO:0004725(protein tyrosine phosphatase activity);GO:0005634(nucleus);GO:0005737(cytoplasm);GO:0006470(protein dephosphorylation);GO:0008138(protein tyrosine/serine/threonine phosphatase activity);GO:0016311(dephosphorylation);GO:0016787(hydrolase activity);GO:0016791(phosphata…	04010(MAPK signaling pathway)	K04459	3.1.3.48;EC:3.1.3.16	dual specificity phosphatase 5 [Source:MGI Symbol;Acc:MGI:2685183]	protein_coding	2.41	2.28	1.96	7.28	3.09	5.98	-1.3	up	yes
ENSMUSG00000025500	Lmntd2	ENSMUST00000026573;ENSMUST00000170841	GO:0003674(molecular_function);GO:0005575(cellular_component);GO:0048026(positive regulation of mRNA splicing, via spliceosome);GO:0048026(positive regulation of mRNA splicing, via spliceosome)	NA	NA	NA	lamin tail domain containing 2 [Source:MGI Symbol;Acc:MGI:1919250]	protein_coding	0.42	0.12	0.25	1.3	0.53	1.69	-2.15	up	yes
ENSMUSG00000048100	Taf13	ENSMUST00000056292;ENSMUST00000143054;ENSMUST00000131814;ENSMUST00000139603	GO:0003677(DNA binding);GO:0003712(transcription coregulator activity);GO:0005515(protein binding);GO:0005634(nucleus);GO:0005654(nucleoplasm);GO:0005669(transcription factor TFIID complex);GO:0005730(nucleolus);GO:0006357(regulation of transcription by RNA polymerase II);GO:0006366(transcription by RNA polymerase II);GO:0008022(protein C-terminus binding);GO:0046982(protein heterodimerization ac…	NA	NA	NA	TATA-box binding protein associated factor 13 [Source:MGI Symbol;Acc:MGI:1913500]	processed_transcript;protein_coding;retained_intron	2.33	1.51	1.26	5.95	2.65	4.38	-1.35	up	yes
ENSMUSG00000036712	Cyld	ENSMUST00000209559;ENSMUST00000109626;ENSMUST00000209532;ENSMUST00000098519;ENSMUST00000210302;ENSMUST00000209742;ENSMUST00000043526;ENSMUST00000209722;ENSMUST00000211671;ENSMUST00000209206;ENSMUST00000211554	GO:0002376(immune system process);GO:0004843(thiol-dependent ubiquitin-specific protease activity);GO:0005515(protein binding);GO:0005737(cytoplasm);GO:0005813(centrosome);GO:0005815(microtubule organizing center);GO:0005819(spindle);GO:0005829(cytosol);GO:0005856(cytoskeleton);GO:0005874(microtubule);GO:0005881(cytoplasmic microtubule);GO:0005886(plasma membrane);GO:0006508(proteolysis);GO:00065…	04217(Necroptosis);04380(Osteoclast differentiation);04622(RIG-I-like receptor signaling pathway);04625(C-type lectin receptor signaling pathway);04625(C-type lectin receptor signaling pathway)	K08601	EC:3.4.19.12	CYLD lysine 63 deubiquitinase [Source:MGI Symbol;Acc:MGI:1921506]	protein_coding;retained_intron;processed_transcript	0.47	0.86	0.65	1.74	1.28	1.37	-1.14	up	yes
ENSMUSG00000080859	Rpl10-ps1	ENSMUST00000119438	NA	NA	NA	NA	ribosomal protein L10, pseudogene 1 [Source:MGI Symbol;Acc:MGI:3650909]	transcribed_processed_pseudogene	10.37	12.18	11.97	189.22	10.57	15.44	-2.64	up	yes
ENSMUSG00000022286	Grhl2	ENSMUST00000022895;ENSMUST00000161933;ENSMUST00000161532;ENSMUST00000228589;ENSMUST00000161405;ENSMUST00000159221	GO:0001161(intronic transcription regulatory region sequence-specific DNA binding);GO:0001228(DNA-binding transcription activator activity, RNA polymerase II-specific);GO:0001701(in utero embryonic development);GO:0001843(neural tube closure);GO:0003208(cardiac ventricle morphogenesis);GO:0003382(epithelial cell morphogenesis);GO:0003677(DNA binding);GO:0003682(chromatin binding);GO:0003700(DNA-b…	NA	K09275	NA	grainyhead like transcription factor 2 [Source:MGI Symbol;Acc:MGI:2182543]	protein_coding;processed_transcript;retained_intron	0.42	0.44	0.3	1	0.88	0.86	-1.24	up	yes
ENSMUSG00000028341	Nr4a3	ENSMUST00000030025;ENSMUST00000153369;ENSMUST00000154186;ENSMUST00000133539	GO:0000122(negative regulation of transcription by RNA polymerase II);GO:0000977(RNA polymerase II regulatory region sequence-specific DNA binding);GO:0000978(RNA polymerase II proximal promoter sequence-specific DNA binding);GO:0001223(transcription coactivator binding);GO:0001228(DNA-binding transcription activator activity, RNA polymerase II-specific);GO:0001707(mesoderm formation);GO:0003677(…	05202(Transcriptional misregulation in cancer);05202(Transcriptional misregulation in cancer)	K08559	NA	nuclear receptor subfamily 4, group A, member 3 [Source:MGI Symbol;Acc:MGI:1352457]	protein_coding;processed_transcript	0.16	0.24	0.12	1.29	0.3	0.41	-1.96	up	yes
ENSMUSG00000033949	Trim36	ENSMUST00000037011;ENSMUST00000237526;ENSMUST00000167364	GO:0000281(mitotic cytokinesis);GO:0001578(microtubule bundle formation);GO:0001669(acrosomal vesicle);GO:0004842(ubiquitin-protein transferase activity);GO:0005515(protein binding);GO:0005737(cytoplasm);GO:0005856(cytoskeleton);GO:0007051(spindle organization);GO:0007340(acrosome reaction);GO:0008270(zinc ion binding);GO:0015630(microtubule cytoskeleton);GO:0016567(protein ubiquitination);GO:001…	NA	K12013	EC:2.3.2.27	tripartite motif-containing 36 [Source:MGI Symbol;Acc:MGI:106264]	protein_coding;nonsense_mediated_decay	0.05	0.06	0.09	0.36	0.24	0.19	-1.97	up	yes
ENSMUSG00000050957	Insl6	ENSMUST00000052380	GO:0005179(hormone activity);GO:0005576(extracellular region);GO:0007165(signal transduction);GO:0007283(spermatogenesis);GO:0007286(spermatid development);GO:0008584(male gonad development);GO:0009566(fertilization);GO:0030317(flagellated sperm motility);GO:0043066(negative regulation of apoptotic process)	NA	K05255	NA	insulin-like 6 [Source:MGI Symbol;Acc:MGI:1351595]	protein_coding	8.91	10.14	7.82	29.62	13.37	19.96	-1.23	up	yes
ENSMUSG00000085396	Firre	ENSMUST00000203933;ENSMUST00000204974;ENSMUST00000124842;ENSMUST00000203672;ENSMUST00000204729;ENSMUST00000136518;ENSMUST00000205059;ENSMUST00000148530;ENSMUST00000204991;ENSMUST00000143999	NA	NA	NA	NA	functional intergenic repeating RNA element [Source:MGI Symbol;Acc:MGI:2147989]	lncRNA	0.85	0.75	0.7	1.71	1.29	2.08	-1.14	up	yes
ENSMUSG00000047786	Lix1	ENSMUST00000115576;ENSMUST00000140134	GO:0003674(molecular_function);GO:0005737(cytoplasm);GO:0006914(autophagy);GO:0097352(autophagosome maturation);GO:0097352(autophagosome maturation)	NA	NA	NA	limb and CNS expressed 1 [Source:MGI Symbol;Acc:MGI:1913893]	protein_coding	0.07	0.19	0.26	1.06	0.32	0.93	-2.17	up	yes
ENSMUSG00000028158	Mttp	ENSMUST00000098580;ENSMUST00000029805;ENSMUST00000197680	GO:0005319(lipid transporter activity);GO:0005548(phospholipid transporter activity);GO:0005783(endoplasmic reticulum);GO:0005791(rough endoplasmic reticulum);GO:0005794(Golgi apparatus);GO:0006497(protein lipidation);GO:0006629(lipid metabolic process);GO:0006641(triglyceride metabolic process);GO:0006869(lipid transport);GO:0007623(circadian rhythm);GO:0008202(steroid metabolic process);GO:0008…	04975(Fat digestion and absorption);04975(Fat digestion and absorption)	K14463	NA	microsomal triglyceride transfer protein [Source:MGI Symbol;Acc:MGI:106926]	protein_coding;retained_intron	0.32	0.46	0.4	1.69	0.59	1.11	-1.52	up	yes
ENSMUSG00000026826	Nr4a2	ENSMUST00000028166;ENSMUST00000128776;ENSMUST00000112629;ENSMUST00000183542;ENSMUST00000112627;ENSMUST00000140165	GO:0000122(negative regulation of transcription by RNA polymerase II);GO:0000977(RNA polymerase II regulatory region sequence-specific DNA binding);GO:0000978(RNA polymerase II proximal promoter sequence-specific DNA binding);GO:0001228(DNA-binding transcription activator activity, RNA polymerase II-specific);GO:0001666(response to hypoxia);GO:0001764(neuron migration);GO:0001975(response to amph…	04925(Aldosterone synthesis and secretion);04928(Parathyroid hormone synthesis, secretion and action);04928(Parathyroid hormone synthesis, secretion and action)	K08558	NA	nuclear receptor subfamily 4, group A, member 2 [Source:MGI Symbol;Acc:MGI:1352456]	protein_coding;processed_transcript;nonsense_mediated_decay	0.11	0.06	0.05	0.45	0.13	0.42	-2.16	up	yes
ENSMUSG00000040631	Dok4	ENSMUST00000046461;ENSMUST00000212810;ENSMUST00000211892;ENSMUST00000212745	GO:0005515(protein binding);GO:0007169(transmembrane receptor protein tyrosine kinase signaling pathway);GO:0007399(nervous system development);GO:0043410(positive regulation of MAPK cascade);GO:0043410(positive regulation of MAPK cascade)	NA	NA	NA	docking protein 4 [Source:MGI Symbol;Acc:MGI:2148865]	protein_coding	1.5	3.42	3.49	10.19	4.62	7.02	-1.38	up	yes
ENSMUSG00000024052	Lpin2	ENSMUST00000129635;ENSMUST00000125665;ENSMUST00000156570;ENSMUST00000156565;ENSMUST00000126681;ENSMUST00000053173;ENSMUST00000135589;ENSMUST00000149973;ENSMUST00000142842;ENSMUST00000154507;ENSMUST00000140150;ENSMUST00000133156;ENSMUST00000130750	GO:0003713(transcription coactivator activity);GO:0005634(nucleus);GO:0005737(cytoplasm);GO:0005783(endoplasmic reticulum);GO:0005789(endoplasmic reticulum membrane);GO:0005829(cytosol);GO:0006629(lipid metabolic process);GO:0006631(fatty acid metabolic process);GO:0008195(phosphatidate phosphatase activity);GO:0009062(fatty acid catabolic process);GO:0016020(membrane);GO:0016311(dephosphorylatio…	00561(Glycerolipid metabolism);00564(Glycerophospholipid metabolism);00564(Glycerophospholipid metabolism)	K15728	EC:3.1.3.4	lipin 2 [Source:MGI Symbol;Acc:MGI:1891341]	protein_coding;retained_intron;nonsense_mediated_decay	0.9	1.3	0.72	2.42	1.5	2.18	-1.06	up	yes
ENSMUSG00000030020	Prickle2	ENSMUST00000113446;ENSMUST00000113445;ENSMUST00000113447;ENSMUST00000032093	GO:0005515(protein binding);GO:0005634(nucleus);GO:0005737(cytoplasm);GO:0008270(zinc ion binding);GO:0016020(membrane);GO:0016327(apicolateral plasma membrane);GO:0016328(lateral plasma membrane);GO:0031175(neuron projection development);GO:0031965(nuclear membrane);GO:0045197(establishment or maintenance of epithelial cell apical/basal polarity);GO:0046872(metal ion binding);GO:0046872(metal io…	04310(Wnt signaling pathway);04310(Wnt signaling pathway)	K04511	NA	prickle planar cell polarity protein 2 [Source:MGI Symbol;Acc:MGI:1925144]	protein_coding	0.25	0.44	0.25	0.83	0.62	0.96	-1.35	up	yes
ENSMUSG00000045767	B230219D22Rik	ENSMUST00000057844	GO:0003674(molecular_function);GO:0005575(cellular_component);GO:0008150(biological_process)	NA	NA	NA	RIKEN cDNA B230219D22 gene [Source:MGI Symbol;Acc:MGI:1925771]	protein_coding	3.49	4.16	2.17	9.95	4.4	6.9	-1.11	up	yes
ENSMUSG00000018800	Abca5	ENSMUST00000043961;ENSMUST00000134721;ENSMUST00000124714;ENSMUST00000127318;ENSMUST00000148984	GO:0000139(Golgi membrane);GO:0000166(nucleotide binding);GO:0005319(lipid transporter activity);GO:0005524(ATP binding);GO:0005764(lysosome);GO:0005765(lysosomal membrane);GO:0005768(endosome);GO:0005770(late endosome);GO:0005794(Golgi apparatus);GO:0006869(lipid transport);GO:0010745(negative regulation of macrophage derived foam cell differentiation);GO:0016020(membrane);GO:0016021(integral co…	02010(ABC transporters);02010(ABC transporters)	K05648	NA	ATP-binding cassette, sub-family A (ABC1), member 5 [Source:MGI Symbol;Acc:MGI:2386607]	protein_coding;retained_intron;processed_transcript	0.26	0.32	0.08	1.05	0.37	0.69	-1.69	up	yes
ENSMUSG00000032174	Icam5	ENSMUST00000019616	GO:0005178(integrin binding);GO:0005515(protein binding);GO:0005886(plasma membrane);GO:0005887(integral component of plasma membrane);GO:0006909(phagocytosis);GO:0007155(cell adhesion);GO:0016020(membrane);GO:0016021(integral component of membrane);GO:0098609(cell-cell adhesion)	NA	K06769	NA	intercellular adhesion molecule 5, telencephalin [Source:MGI Symbol;Acc:MGI:109430]	protein_coding	0.24	0.28	0.58	2.72	0.67	1.02	-2	up	yes
ENSMUSG00000030516	Tjp1	ENSMUST00000032729;ENSMUST00000102592;ENSMUST00000206612;ENSMUST00000132036;ENSMUST00000206438;ENSMUST00000144961;ENSMUST00000206228	GO:0001825(blastocyst formation);GO:0005515(protein binding);GO:0005516(calmodulin binding);GO:0005623(cell);GO:0005634(nucleus);GO:0005737(cytoplasm);GO:0005829(cytosol);GO:0005886(plasma membrane);GO:0005911(cell-cell junction);GO:0005912(adherens junction);GO:0005913(cell-cell adherens junction);GO:0005921(gap junction);GO:0005923(bicellular tight junction);GO:0007605(sensory perception of sou…	04520(Adherens junction);04530(Tight junction);04540(Gap junction);05132(Salmonella infection);05132(Salmonella infection)	K05701	NA	tight junction protein 1 [Source:MGI Symbol;Acc:MGI:98759]	protein_coding;nonsense_mediated_decay;processed_transcript;retained_intron	0.91	1.23	0.77	2.52	1.82	1.83	-1.08	up	yes
ENSMUSG00000030187	Klra2	ENSMUST00000032306;ENSMUST00000088867	GO:0016020(membrane);GO:0016021(integral component of membrane);GO:0030246(carbohydrate binding);GO:0030246(carbohydrate binding)	NA	NA	NA	killer cell lectin-like receptor, subfamily A, member 2 [Source:MGI Symbol;Acc:MGI:101906]	protein_coding	0.84	0.7	0.73	3.78	1.13	2.17	-1.64	up	yes
ENSMUSG00000054404	Slfn5	ENSMUST00000067443;ENSMUST00000108158;ENSMUST00000108157;ENSMUST00000150687	GO:0000166(nucleotide binding);GO:0005524(ATP binding);GO:0005634(nucleus);GO:0030154(cell differentiation);GO:0030154(cell differentiation)	NA	NA	NA	schlafen 5 [Source:MGI Symbol;Acc:MGI:1329004]	protein_coding;processed_transcript	0.33	0.35	0.24	0.67	0.75	0.87	-1.33	up	yes
ENSMUSG00000035275	Raver2	ENSMUST00000038463;ENSMUST00000148148;ENSMUST00000106955	GO:0000398(mRNA splicing, via spliceosome);GO:0003676(nucleic acid binding);GO:0003723(RNA binding);GO:0005515(protein binding);GO:0005634(nucleus);GO:0005737(cytoplasm);GO:0005737(cytoplasm)	NA	NA	NA	ribonucleoprotein, PTB-binding 2 [Source:MGI Symbol;Acc:MGI:2443623]	protein_coding;processed_transcript	0.04	0.05	0	0.37	0.05	0.3	-3.04	up	yes
ENSMUSG00000026726	Cubn	ENSMUST00000091436;ENSMUST00000148506;ENSMUST00000195447	GO:0001701(in utero embryonic development);GO:0005509(calcium ion binding);GO:0005515(protein binding);GO:0005623(cell);GO:0005737(cytoplasm);GO:0005764(lysosome);GO:0005765(lysosomal membrane);GO:0005768(endosome);GO:0005783(endoplasmic reticulum);GO:0005794(Golgi apparatus);GO:0005798(Golgi-associated vesicle);GO:0005886(plasma membrane);GO:0005903(brush border);GO:0005905(clathrin-coated pit);…	04977(Vitamin digestion and absorption);04977(Vitamin digestion and absorption)	K14616	NA	cubilin (intrinsic factor-cobalamin receptor) [Source:MGI Symbol;Acc:MGI:1931256]	protein_coding;retained_intron	0.02	0.03	0.02	0.11	0.07	0.06	-1.87	up	yes
ENSMUSG00000029265	Dr1	ENSMUST00000031190;ENSMUST00000154862	GO:0000122(negative regulation of transcription by RNA polymerase II);GO:0001047(core promoter binding);GO:0003677(DNA binding);GO:0003713(transcription coactivator activity);GO:0003714(transcription corepressor activity);GO:0005515(protein binding);GO:0005634(nucleus);GO:0005654(nucleoplasm);GO:0005671(Ada2/Gcn5/Ada3 transcription activator complex);GO:0006338(chromatin remodeling);GO:0017025(TB…	NA	K21751	NA	down-regulator of transcription 1 [Source:MGI Symbol;Acc:MGI:1100515]	protein_coding;processed_transcript	3.46	3.63	2.82	9.5	5.34	5.58	-1.04	up	yes
ENSMUSG00000022092	Ppp3cc	ENSMUST00000078434;ENSMUST00000228265;ENSMUST00000228911	GO:0004721(phosphoprotein phosphatase activity);GO:0005516(calmodulin binding);GO:0005737(cytoplasm);GO:0005955(calcineurin complex);GO:0006470(protein dephosphorylation);GO:0007420(brain development);GO:0016787(hydrolase activity);GO:0033173(calcineurin-NFAT signaling cascade);GO:0033192(calmodulin-dependent protein phosphatase activity);GO:0046872(metal ion binding);GO:0097720(calcineurin-media…	04010(MAPK signaling pathway);04020(Calcium signaling pathway);04022(cGMP-PKG signaling pathway);04114(Oocyte meiosis);04218(Cellular senescence);04310(Wnt signaling pathway);04360(Axon guidance);04370(VEGF signaling pathway);04380(Osteoclast differentiation);04625(C-type lectin receptor signaling pathway);04650(Natural killer cell mediated cytotoxicity);04658(Th1 and Th2 cell differentiation);04…	K04348	EC:3.1.3.16	protein phosphatase 3, catalytic subunit, gamma isoform [Source:MGI Symbol;Acc:MGI:107162]	protein_coding;processed_transcript	3.67	2.93	2.47	7.68	4.59	6.88	-1.08	up	yes
ENSMUSG00000027955	Gask1b	ENSMUST00000118853;ENSMUST00000193204;ENSMUST00000135021;ENSMUST00000145992;ENSMUST00000029567	GO:0000139(Golgi membrane);GO:0003674(molecular_function);GO:0005794(Golgi apparatus);GO:0008150(biological_process);GO:0016020(membrane);GO:0016021(integral component of membrane);GO:0016021(integral component of membrane)	NA	NA	NA	golgi associated kinase 1B [Source:MGI Symbol;Acc:MGI:1915909]	protein_coding;retained_intron	0.61	0.68	0.38	1.15	1.36	1.14	-1.13	up	yes
ENSMUSG00000026782	Abi2	ENSMUST00000052332;ENSMUST00000186097;ENSMUST00000188618;ENSMUST00000189082;ENSMUST00000187709;ENSMUST00000191493;ENSMUST00000190158;ENSMUST00000189980;ENSMUST00000189649;ENSMUST00000185788;ENSMUST00000187400;ENSMUST00000188594	GO:0005515(protein binding);GO:0005737(cytoplasm);GO:0005829(cytosol);GO:0005856(cytoskeleton);GO:0005884(actin filament);GO:0005912(adherens junction);GO:0005913(cell-cell adherens junction);GO:0007399(nervous system development);GO:0007611(learning or memory);GO:0008154(actin polymerization or depolymerization);GO:0016358(dendrite development);GO:0016477(cell migration);GO:0016601(Rac protein s…	04810(Regulation of actin cytoskeleton);04810(Regulation of actin cytoskeleton)	K05751	NA	abl-interactor 2 [Source:MGI Symbol;Acc:MGI:106913]	protein_coding;retained_intron	0.31	0.41	0.21	0.88	0.9	0.55	-1.33	up	yes
ENSMUSG00000083191	Gm15571	ENSMUST00000119887	NA	NA	NA	NA	predicted gene 15571 [Source:MGI Symbol;Acc:MGI:3783019]	processed_pseudogene	0.25	0.69	0.7	2.04	2.07	2.03	-1.91	up	yes
ENSMUSG00000022838	Eaf2	ENSMUST00000114829;ENSMUST00000147053;ENSMUST00000023537;ENSMUST00000134556;ENSMUST00000075946;ENSMUST00000157072;ENSMUST00000231782;ENSMUST00000114825;ENSMUST00000138660	GO:0000977(RNA polymerase II regulatory region sequence-specific DNA binding);GO:0001228(DNA-binding transcription activator activity, RNA polymerase II-specific);GO:0005515(protein binding);GO:0005634(nucleus);GO:0005654(nucleoplasm);GO:0006355(regulation of transcription, DNA-templated);GO:0008023(transcription elongation factor complex);GO:0016607(nuclear speck);GO:0030308(negative regulation …	NA	K15186	NA	ELL associated factor 2 [Source:MGI Symbol;Acc:MGI:2146616]	protein_coding;processed_transcript;retained_intron	0.27	0.12	0.15	1.02	0.3	0.65	-1.87	up	yes
ENSMUSG00000049878	Rlf	ENSMUST00000168615;ENSMUST00000142647;ENSMUST00000222814;ENSMUST00000056635	GO:0001228(DNA-binding transcription activator activity, RNA polymerase II-specific);GO:0003676(nucleic acid binding);GO:0003677(DNA binding);GO:0005575(cellular_component);GO:0005634(nucleus);GO:0006357(regulation of transcription by RNA polymerase II);GO:0015074(DNA integration);GO:0044030(regulation of DNA methylation);GO:0045944(positive regulation of transcription by RNA polymerase II);GO:00…	NA	NA	NA	rearranged L-myc fusion sequence [Source:MGI Symbol;Acc:MGI:1924705]	protein_coding;retained_intron	0.09	0.17	0.06	0.36	0.23	0.39	-1.62	up	yes
ENSMUSG00000022246	Rai14	ENSMUST00000169385;ENSMUST00000227506;ENSMUST00000227464;ENSMUST00000090339;ENSMUST00000227366;ENSMUST00000226737;ENSMUST00000226530	GO:0001650(fibrillar center);GO:0003779(actin binding);GO:0005515(protein binding);GO:0005634(nucleus);GO:0005654(nucleoplasm);GO:0005737(cytoplasm);GO:0005739(mitochondrion);GO:0005829(cytosol);GO:0005856(cytoskeleton);GO:0005938(cell cortex);GO:0007283(spermatogenesis);GO:0030054(cell junction);GO:0030154(cell differentiation);GO:0030154(cell differentiation)	NA	NA	NA	retinoic acid induced 14 [Source:MGI Symbol;Acc:MGI:1922896]	protein_coding;retained_intron;processed_transcript	2.46	2.19	1.37	5	2.67	4.42	-1.01	up	yes
ENSMUSG00000038775	Vill	ENSMUST00000153454;ENSMUST00000074734;ENSMUST00000051386;ENSMUST00000136561;ENSMUST00000153630;ENSMUST00000126251;ENSMUST00000141185;ENSMUST00000151638;ENSMUST00000135872;ENSMUST00000131647	GO:0003779(actin binding);GO:0005575(cellular_component);GO:0007010(cytoskeleton organization);GO:0051015(actin filament binding);GO:0051693(actin filament capping);GO:0051693(actin filament capping)	NA	NA	NA	villin-like [Source:MGI Symbol;Acc:MGI:1201781]	retained_intron;protein_coding;processed_transcript	3	3.06	4.11	8.93	4.63	7.39	-1.04	up	yes
ENSMUSG00000118607	AC147806	ENSMUST00000239236;ENSMUST00000113407	GO:0004930(G protein-coupled receptor activity);GO:0005634(nucleus);GO:0007186(G protein-coupled receptor signaling pathway);GO:0016021(integral component of membrane);GO:0016021(integral component of membrane)	NA	NA	NA	component of Sp100-rs-like [Source:NCBI gene;Acc:101055758]	protein_coding	0.53	0.56	0.36	1.34	0.96	1.55	-1.42	up	yes
ENSMUSG00000038119	Cdon	ENSMUST00000042842;ENSMUST00000127264;ENSMUST00000119129;ENSMUST00000151682;ENSMUST00000154652;ENSMUST00000137200	GO:0001708(cell fate specification);GO:0001934(positive regulation of protein phosphorylation);GO:0002088(lens development in camera-type eye);GO:0005515(protein binding);GO:0005886(plasma membrane);GO:0005887(integral component of plasma membrane);GO:0007155(cell adhesion);GO:0007224(smoothened signaling pathway);GO:0007520(myoblast fusion);GO:0009952(anterior/posterior pattern specification);GO…	04340(Hedgehog signaling pathway);04340(Hedgehog signaling pathway)	K20033	NA	cell adhesion molecule-related/down-regulated by oncogenes [Source:MGI Symbol;Acc:MGI:1926387]	protein_coding;nonsense_mediated_decay	1.33	1.5	0.95	3.56	1.9	2.49	-1.08	up	yes
ENSMUSG00000082193	Rpl5-ps1	ENSMUST00000121367	NA	NA	NA	NA	ribosomal protein L5, pseudogene 1 [Source:MGI Symbol;Acc:MGI:3647110]	processed_pseudogene	3.28	5.1	2.35	25.17	1.52	23.19	-2.22	up	yes
ENSMUSG00000086993	Rsf1os2	ENSMUST00000147690;ENSMUST00000141549;ENSMUST00000155074	NA	NA	NA	NA	remodeling and spacing factor 1, opposite strand 2 [Source:MGI Symbol;Acc:MGI:3642179]	lncRNA	0.08	0	0.01	0.28	0.14	0.23	-2.77	up	yes
ENSMUSG00000020021	Fgd6	ENSMUST00000020208;ENSMUST00000141143;ENSMUST00000125535	GO:0003674(molecular_function);GO:0005085(guanyl-nucleotide exchange factor activity);GO:0005089(Rho guanyl-nucleotide exchange factor activity);GO:0005575(cellular_component);GO:0005737(cytoplasm);GO:0005856(cytoskeleton);GO:0008150(biological_process);GO:0035023(regulation of Rho protein signal transduction);GO:0043087(regulation of GTPase activity);GO:0046872(metal ion binding);GO:0046872(meta…	NA	K05724	NA	FYVE, RhoGEF and PH domain containing 6 [Source:MGI Symbol;Acc:MGI:1261419]	protein_coding;processed_transcript;retained_intron	1.25	1.65	1.06	2.93	1.93	3.14	-1.02	up	yes
ENSMUSG00000058690	Ccser2	ENSMUST00000067700;ENSMUST00000090024;ENSMUST00000183038;ENSMUST00000183316;ENSMUST00000183007;ENSMUST00000182558;ENSMUST00000182797;ENSMUST00000182635;ENSMUST00000182042;ENSMUST00000182576	GO:0001578(microtubule bundle formation);GO:0005737(cytoplasm);GO:0005856(cytoskeleton);GO:0008017(microtubule binding);GO:0015630(microtubule cytoskeleton);GO:0015630(microtubule cytoskeleton)	NA	NA	NA	coiled-coil serine rich 2 [Source:MGI Symbol;Acc:MGI:101859]	protein_coding;retained_intron;processed_transcript	0.69	1.04	0.3	1.96	1.31	1.74	-1.3	up	yes
ENSMUSG00000025815	Dhtkd1	ENSMUST00000095147;ENSMUST00000155977;ENSMUST00000127609;ENSMUST00000151649;ENSMUST00000026924	GO:0002244(hematopoietic progenitor cell differentiation);GO:0004591(oxoglutarate dehydrogenase (succinyl-transferring) activity);GO:0005739(mitochondrion);GO:0005829(cytosol);GO:0006091(generation of precursor metabolites and energy);GO:0006096(glycolytic process);GO:0006099(tricarboxylic acid cycle);GO:0016491(oxidoreductase activity);GO:0016624(oxidoreductase activity, acting on the aldehyde o…	00310(Lysine degradation);00380(Tryptophan metabolism);00380(Tryptophan metabolism)	K15791	EC:1.2.4.2	dehydrogenase E1 and transketolase domain containing 1 [Source:MGI Symbol;Acc:MGI:2445096]	protein_coding;processed_transcript	0.48	0.45	0.18	1.5	0.64	1.01	-1.5	up	yes
ENSMUSG00000028560	Usp1	ENSMUST00000091358;ENSMUST00000030289;ENSMUST00000169053;ENSMUST00000125104	GO:0001501(skeletal system development);GO:0004197(cysteine-type endopeptidase activity);GO:0004843(thiol-dependent ubiquitin-specific protease activity);GO:0005634(nucleus);GO:0005654(nucleoplasm);GO:0006281(DNA repair);GO:0006282(regulation of DNA repair);GO:0006508(proteolysis);GO:0006511(ubiquitin-dependent protein catabolic process);GO:0006974(cellular response to DNA damage stimulus);GO:000…	03460(Fanconi anemia pathway);03460(Fanconi anemia pathway)	K11832	EC:3.4.19.12	ubiquitin specific peptidase 1 [Source:MGI Symbol;Acc:MGI:2385198]	protein_coding	2.67	2.92	1.75	5.87	4.05	5.08	-1.03	up	yes
ENSMUSG00000074166	AW146154	ENSMUST00000205634;ENSMUST00000205995;ENSMUST00000205572;ENSMUST00000098509	GO:0003676(nucleic acid binding);GO:0006355(regulation of transcription, DNA-templated);GO:0046872(metal ion binding);GO:0046872(metal ion binding)	NA	NA	NA	expressed sequence AW146154 [Source:MGI Symbol;Acc:MGI:2142212]	processed_transcript;retained_intron;protein_coding	0.08	0.04	0.05	0.16	0.26	0.2	-1.81	up	yes
ENSMUSG00000063172	Hspb11	ENSMUST00000046558;ENSMUST00000106749;ENSMUST00000152717;ENSMUST00000156934;ENSMUST00000137911	GO:0001501(skeletal system development);GO:0001822(kidney development);GO:0005515(protein binding);GO:0005813(centrosome);GO:0005929(cilium);GO:0007224(smoothened signaling pathway);GO:0007283(spermatogenesis);GO:0007507(heart development);GO:0015031(protein transport);GO:0030154(cell differentiation);GO:0030324(lung development);GO:0030992(intraciliary transport particle B);GO:0042073(intracilia…	NA	K19369	NA	heat shock protein family B (small), member 11 [Source:MGI Symbol;Acc:MGI:1920188]	protein_coding;processed_transcript	4.54	3.8	3.44	11.32	5.43	8.87	-1.12	up	yes
ENSMUSG00000027615	Hps3	ENSMUST00000012580;ENSMUST00000141308;ENSMUST00000133094;ENSMUST00000151752;ENSMUST00000108321;ENSMUST00000139446;ENSMUST00000137408;ENSMUST00000126644;ENSMUST00000155121;ENSMUST00000124808;ENSMUST00000130171	GO:0005737(cytoplasm);GO:0005829(cytosol);GO:0006996(organelle organization);GO:0031084(BLOC-2 complex);GO:0043473(pigmentation);GO:0043473(pigmentation)	NA	K20190	NA	HPS3, biogenesis of lysosomal organelles complex 2 subunit 1 [Source:MGI Symbol;Acc:MGI:2153839]	protein_coding;processed_transcript;retained_intron	0.53	0.5	0.35	1.31	0.74	1.14	-1.21	up	yes
ENSMUSG00000057000	Nxf3	ENSMUST00000080929;ENSMUST00000138878	GO:0003676(nucleic acid binding);GO:0003723(RNA binding);GO:0003729(mRNA binding);GO:0005515(protein binding);GO:0005634(nucleus);GO:0005654(nucleoplasm);GO:0005737(cytoplasm);GO:0006406(mRNA export from nucleus);GO:0016973(poly(A)+ mRNA export from nucleus);GO:0042272(nuclear RNA export factor complex);GO:0051028(mRNA transport);GO:0051028(mRNA transport)	03008(Ribosome biogenesis in eukaryotes);03013(RNA transport);03015(mRNA surveillance pathway);05164(Influenza A);05168(Herpes simplex virus 1 infection);05168(Herpes simplex virus 1 infection)	K14284	NA	nuclear RNA export factor 3 [Source:MGI Symbol;Acc:MGI:2685230]	protein_coding	1.49	1.81	0.75	4.27	1.97	4.17	-1.36	up	yes
ENSMUSG00000034848	Ttc21b	ENSMUST00000125446;ENSMUST00000102718;ENSMUST00000169968;ENSMUST00000131503	GO:0000790(nuclear chromatin);GO:0003674(molecular_function);GO:0005515(protein binding);GO:0005737(cytoplasm);GO:0005856(cytoskeleton);GO:0005929(cilium);GO:0006357(regulation of transcription by RNA polymerase II);GO:0007224(smoothened signaling pathway);GO:0008589(regulation of smoothened signaling pathway);GO:0021549(cerebellum development);GO:0021591(ventricular system development);GO:002170…	NA	K19673	NA	tetratricopeptide repeat domain 21B [Source:MGI Symbol;Acc:MGI:1920918]	protein_coding;retained_intron	0.76	1.13	0.64	1.84	1.51	1.86	-1.04	up	yes
ENSMUSG00000060657	Marf1	ENSMUST00000090300;ENSMUST00000231032;ENSMUST00000229614	GO:0003674(molecular_function);GO:0003676(nucleic acid binding);GO:0003723(RNA binding);GO:0005777(peroxisome);GO:0005794(Golgi apparatus);GO:0006302(double-strand break repair);GO:0007143(female meiotic nuclear division);GO:0010468(regulation of gene expression);GO:0010923(negative regulation of phosphatase activity);GO:0030154(cell differentiation);GO:0043231(intracellular membrane-bounded orga…	NA	K17573	NA	meiosis regulator and mRNA stability 1 [Source:MGI Symbol;Acc:MGI:2444505]	protein_coding;retained_intron	0.88	1.01	0.46	2.01	1.2	1.98	-1.15	up	yes
ENSMUSG00000116793	Gm34256	ENSMUST00000232216	NA	NA	NA	NA	predicted gene, 34256 [Source:MGI Symbol;Acc:MGI:5593415]	lncRNA	0.25	0.31	0.68	2.03	0.84	1.75	-1.91	up	yes
ENSMUSG00000025283	Sat1	ENSMUST00000026318;ENSMUST00000138944;ENSMUST00000152463;ENSMUST00000112551;ENSMUST00000150046;ENSMUST00000123337;ENSMUST00000134855	GO:0001525(angiogenesis);GO:0004145(diamine N-acetyltransferase activity);GO:0005515(protein binding);GO:0005737(cytoplasm);GO:0005829(cytosol);GO:0006595(polyamine metabolic process);GO:0006598(polyamine catabolic process);GO:0008080(N-acetyltransferase activity);GO:0009447(putrescine catabolic process);GO:0016740(transferase activity);GO:0016746(transferase activity, transferring acyl groups);G…	00330(Arginine and proline metabolism);04216(Ferroptosis);04216(Ferroptosis)	K00657	EC:2.3.1.57	spermidine/spermine N1-acetyl transferase 1 [Source:MGI Symbol;Acc:MGI:98233]	protein_coding;retained_intron;nonsense_mediated_decay	11.25	17.82	12.38	40.36	14.94	29.92	-1.04	up	yes
ENSMUSG00000019917	2020-09-10	ENSMUST00000165971;ENSMUST00000220156;ENSMUST00000218171	GO:0000166(nucleotide binding);GO:0005525(GTP binding);GO:0005525(GTP binding)	NA	K16940	NA	septin 10 [Source:MGI Symbol;Acc:MGI:1918110]	protein_coding	1.08	1.47	1.07	2.84	2.21	2.99	-1.15	up	yes
ENSMUSG00000005802	Slc30a4	ENSMUST00000005952;ENSMUST00000099457	GO:0005385(zinc ion transmembrane transporter activity);GO:0005737(cytoplasm);GO:0005764(lysosome);GO:0005765(lysosomal membrane);GO:0005768(endosome);GO:0005770(late endosome);GO:0005886(plasma membrane);GO:0006811(ion transport);GO:0006812(cation transport);GO:0006829(zinc ion transport);GO:0008324(cation transmembrane transporter activity);GO:0009636(response to toxic substance);GO:0010008(end…	NA	K14691	NA	solute carrier family 30 (zinc transporter), member 4 [Source:MGI Symbol;Acc:MGI:1345282]	protein_coding	1.84	2.77	1.07	7.69	2.44	4.13	-1.33	up	yes
ENSMUSG00000022744	Cldnd1	ENSMUST00000023426;ENSMUST00000159829;ENSMUST00000159944;ENSMUST00000162191;ENSMUST00000162057;ENSMUST00000162249	GO:0003674(molecular_function);GO:0008150(biological_process);GO:0016020(membrane);GO:0016021(integral component of membrane);GO:0016324(apical plasma membrane);GO:0016324(apical plasma membrane)	NA	NA	NA	claudin domain containing 1 [Source:MGI Symbol;Acc:MGI:2447860]	protein_coding;processed_transcript;nonsense_mediated_decay;retained_intron	3.28	5.16	3.13	11.24	6.11	7.16	-1.08	up	yes
ENSMUSG00000040621	Gemin8	ENSMUST00000056410;ENSMUST00000166440;ENSMUST00000130880;ENSMUST00000087169;ENSMUST00000096252;ENSMUST00000152248	GO:0000387(spliceosomal snRNP assembly);GO:0005634(nucleus);GO:0005737(cytoplasm);GO:0005829(cytosol);GO:0006397(mRNA processing);GO:0008380(RNA splicing);GO:0032797(SMN complex);GO:0034719(SMN-Sm protein complex);GO:0097504(Gemini of coiled bodies);GO:0097504(Gemini of coiled bodies)	03013(RNA transport);03013(RNA transport)	K13136	NA	gem nuclear organelle associated protein 8 [Source:MGI Symbol;Acc:MGI:2384300]	protein_coding	1.86	2.06	2.29	6.01	3.31	4.57	-1.16	up	yes
ENSMUSG00000053965	Pde5a	ENSMUST00000200389;ENSMUST00000199253;ENSMUST00000066728;ENSMUST00000198314	GO:0000166(nucleotide binding);GO:0002026(regulation of the force of heart contraction);GO:0002678(positive regulation of chronic inflammatory response);GO:0003824(catalytic activity);GO:0004112(cyclic-nucleotide phosphodiesterase activity);GO:0004114(3',5'-cyclic-nucleotide phosphodiesterase activity);GO:0005515(protein binding);GO:0005829(cytosol);GO:0007165(signal transduction);GO:0007614(shor…	00230(Purine metabolism);04022(cGMP-PKG signaling pathway);04022(cGMP-PKG signaling pathway)	K13762	EC:3.1.4.35	phosphodiesterase 5A, cGMP-specific [Source:MGI Symbol;Acc:MGI:2651499]	protein_coding;processed_transcript;retained_intron	0.13	0.21	0.14	0.43	0.32	0.47	-1.37	up	yes
ENSMUSG00000020155	Kcnmb1	ENSMUST00000020362	GO:0006813(potassium ion transport);GO:0007568(aging);GO:0015269(calcium-activated potassium channel activity);GO:0015459(potassium channel regulator activity);GO:0016020(membrane);GO:0016021(integral component of membrane);GO:0051592(response to calcium ion);GO:0071361(cellular response to ethanol);GO:0071456(cellular response to hypoxia);GO:0071805(potassium ion transmembrane transport);GO:0097…	04022(cGMP-PKG signaling pathway);04270(Vascular smooth muscle contraction);04911(Insulin secretion)	K04937	NA	potassium large conductance calcium-activated channel, subfamily M, beta member 1 [Source:MGI Symbol;Acc:MGI:1334203]	protein_coding	0.16	0.03	0.09	0.38	0.36	0.37	-2.03	up	yes
ENSMUSG00000034601	2700049A03Rik	ENSMUST00000149564;ENSMUST00000134748;ENSMUST00000045907	GO:0001917(photoreceptor inner segment);GO:0005515(protein binding);GO:0005737(cytoplasm);GO:0005813(centrosome);GO:0005814(centriole);GO:0005815(microtubule organizing center);GO:0005856(cytoskeleton);GO:0007224(smoothened signaling pathway);GO:0030030(cell projection organization);GO:0036064(ciliary basal body);GO:0042995(cell projection);GO:0060271(cilium assembly);GO:0070201(regulation of est…	NA	K22865	NA	RIKEN cDNA 2700049A03 gene [Source:MGI Symbol;Acc:MGI:1924217]	protein_coding;nonsense_mediated_decay	0.26	0.4	0.18	1.2	0.5	0.66	-1.51	up	yes
ENSMUSG00000034664	Itga2b	ENSMUST00000103086;ENSMUST00000149519;ENSMUST00000134735;ENSMUST00000130433;ENSMUST00000151625;ENSMUST00000128752;ENSMUST00000130757;ENSMUST00000131247;ENSMUST00000124767;ENSMUST00000145925	GO:0002687(positive regulation of leukocyte migration);GO:0005886(plasma membrane);GO:0005925(focal adhesion);GO:0007155(cell adhesion);GO:0007160(cell-matrix adhesion);GO:0007229(integrin-mediated signaling pathway);GO:0008305(integrin complex);GO:0009897(external side of plasma membrane);GO:0009986(cell surface);GO:0016020(membrane);GO:0016021(integral component of membrane);GO:0042802(identica…	04015(Rap1 signaling pathway);04151(PI3K-Akt signaling pathway);04510(Focal adhesion);04512(ECM-receptor interaction);04611(Platelet activation);04640(Hematopoietic cell lineage);04810(Regulation of actin cytoskeleton);05165(Human papillomavirus infection);05200(Pathways in cancer);05222(Small cell lung cancer);05410(Hypertrophic cardiomyopathy (HCM));05412(Arrhythmogenic right ventricular cardio…	K06476	NA	integrin alpha 2b [Source:MGI Symbol;Acc:MGI:96601]	protein_coding;processed_transcript	0.69	0.51	0.83	2.06	1.36	1.42	-1.25	up	yes
ENSMUSG00000034898	Filip1	ENSMUST00000093811;ENSMUST00000239133;ENSMUST00000172740;ENSMUST00000217264;ENSMUST00000172973	GO:0005730(nucleolus);GO:0005886(plasma membrane);GO:0015629(actin cytoskeleton);GO:0015629(actin cytoskeleton)	NA	NA	NA	filamin A interacting protein 1 [Source:MGI Symbol;Acc:MGI:1917848]	protein_coding;processed_transcript	0.56	0.89	0.57	2.57	1.03	1.51	-1.34	up	yes
ENSMUSG00000060314	Zfp941	ENSMUST00000106052;ENSMUST00000150053;ENSMUST00000080651	GO:0003676(nucleic acid binding);GO:0005575(cellular_component);GO:0006355(regulation of transcription, DNA-templated);GO:0046872(metal ion binding);GO:0046872(metal ion binding)	NA	NA	NA	zinc finger protein 941 [Source:MGI Symbol;Acc:MGI:3039601]	protein_coding;nonsense_mediated_decay	0.22	0.35	0.26	0.93	0.43	0.99	-1.49	up	yes
ENSMUSG00000090793	Gm6650	ENSMUST00000166710	NA	NA	NA	NA	predicted gene 6650 [Source:MGI Symbol;Acc:MGI:3644295]	unprocessed_pseudogene	0.82	0.83	0.38	2.54	1.91	2.21	-1.71	up	yes
ENSMUSG00000111205	Gm39307	ENSMUST00000216780	NA	NA	NA	NA	predicted gene, 39307 [Source:MGI Symbol;Acc:MGI:5622192]	lncRNA	0.32	0.38	0.13	1.23	0.88	0.88	-1.83	up	yes
ENSMUSG00000072612	Gm10382	ENSMUST00000238478;ENSMUST00000100700	NA	NA	NA	NA	predicted gene 10382 [Source:MGI Symbol;Acc:MGI:3647829]	lncRNA	0.49	0.25	0.76	2.7	0.45	4.3	-2.31	up	yes
ENSMUSG00000030659	Nucb2	ENSMUST00000183175;ENSMUST00000032895;ENSMUST00000183335;ENSMUST00000182767	GO:0001965(G-protein alpha-subunit binding);GO:0003677(DNA binding);GO:0005085(guanyl-nucleotide exchange factor activity);GO:0005164(tumor necrosis factor receptor binding);GO:0005509(calcium ion binding);GO:0005576(extracellular region);GO:0005615(extracellular space);GO:0005623(cell);GO:0005634(nucleus);GO:0005635(nuclear envelope);GO:0005640(nuclear outer membrane);GO:0005737(cytoplasm);GO:00…	NA	K20371	NA	nucleobindin 2 [Source:MGI Symbol;Acc:MGI:1858179]	protein_coding;nonsense_mediated_decay;processed_transcript	2.05	4.53	3.37	7.57	6.62	7.16	-1.1	up	yes
ENSMUSG00000029082	Bst1	ENSMUST00000101237;ENSMUST00000125838;ENSMUST00000126976;ENSMUST00000118126	GO:0001931(uropod);GO:0001952(regulation of cell-matrix adhesion);GO:0003953(NAD+ nucleosidase activity);GO:0008284(positive regulation of cell population proliferation);GO:0019898(extrinsic component of membrane);GO:0032956(regulation of actin cytoskeleton organization);GO:0050727(regulation of inflammatory response);GO:0050730(regulation of peptidyl-tyrosine phosphorylation);GO:0050848(regulati…	00760(Nicotinate and nicotinamide metabolism);04970(Salivary secretion);04972(Pancreatic secretion);04972(Pancreatic secretion)	K18152	2.4.99.20;EC:3.2.2.6	bone marrow stromal cell antigen 1 [Source:MGI Symbol;Acc:MGI:105370]	protein_coding;retained_intron;nonsense_mediated_decay	1.08	1.15	1.22	2.44	2.55	2.47	-1.11	up	yes
ENSMUSG00000060224	Pyroxd2	ENSMUST00000076505;ENSMUST00000238158;ENSMUST00000235183;ENSMUST00000237747;ENSMUST00000236659	GO:0016491(oxidoreductase activity);GO:0055114(oxidation-reduction process);GO:0055114(oxidation-reduction process)	NA	NA	NA	pyridine nucleotide-disulphide oxidoreductase domain 2 [Source:MGI Symbol;Acc:MGI:1921830]	protein_coding;retained_intron;nonsense_mediated_decay	1.29	1.03	0.97	2.85	1.94	2.25	-1.09	up	yes
ENSMUSG00000009145	Dqx1	ENSMUST00000077502;ENSMUST00000204803	GO:0000166(nucleotide binding);GO:0003678(DNA helicase activity);GO:0003723(RNA binding);GO:0004386(helicase activity);GO:0005524(ATP binding);GO:0005634(nucleus);GO:0005681(spliceosomal complex);GO:0016787(hydrolase activity);GO:0016887(ATPase activity);GO:0032508(DNA duplex unwinding);GO:0032508(DNA duplex unwinding)	NA	K14433	EC:3.6.4.13	DEAQ RNA-dependent ATPase [Source:MGI Symbol;Acc:MGI:2136388]	protein_coding;non_stop_decay	0.61	0.41	0.58	2.42	0.73	1.54	-1.56	up	yes
ENSMUSG00000026114	Cnga3	ENSMUST00000027288;ENSMUST00000194195;ENSMUST00000195272;ENSMUST00000191981	GO:0000166(nucleotide binding);GO:0001750(photoreceptor outer segment);GO:0005216(ion channel activity);GO:0005221(intracellular cyclic nucleotide activated cation channel activity);GO:0005222(intracellular cAMP-activated cation channel activity);GO:0005223(intracellular cGMP-activated cation channel activity);GO:0005515(protein binding);GO:0005737(cytoplasm);GO:0005886(plasma membrane);GO:000681…	04024(cAMP signaling pathway);04740(Olfactory transduction);04740(Olfactory transduction)	K04950	NA	cyclic nucleotide gated channel alpha 3 [Source:MGI Symbol;Acc:MGI:1341818]	protein_coding	2.1	2.41	2.3	6.05	3.47	4.39	-1.03	up	yes
ENSMUSG00000035112	Wnk4	ENSMUST00000103108;ENSMUST00000139487;ENSMUST00000147741;ENSMUST00000170056;ENSMUST00000170372	GO:0000166(nucleotide binding);GO:0004672(protein kinase activity);GO:0004674(protein serine/threonine kinase activity);GO:0005515(protein binding);GO:0005524(ATP binding);GO:0005623(cell);GO:0005737(cytoplasm);GO:0005829(cytosol);GO:0005923(bicellular tight junction);GO:0006468(protein phosphorylation);GO:0006811(ion transport);GO:0006821(chloride transport);GO:0008104(protein localization);GO:0…	NA	K08867	EC:2.7.11.1	WNK lysine deficient protein kinase 4 [Source:MGI Symbol;Acc:MGI:1917097]	protein_coding;nonsense_mediated_decay	0.64	0.83	1.19	2.64	1.61	2.21	-1.28	up	yes
ENSMUSG00000053641	Dennd4a	ENSMUST00000038890;ENSMUST00000213926;ENSMUST00000215025;ENSMUST00000213437;ENSMUST00000216098;ENSMUST00000214001;ENSMUST00000217307;ENSMUST00000214029;ENSMUST00000213744	GO:0005515(protein binding);GO:0005575(cellular_component);GO:0017112(Rab guanyl-nucleotide exchange factor activity);GO:0017112(Rab guanyl-nucleotide exchange factor activity)	NA	K20163	NA	DENN/MADD domain containing 4A [Source:MGI Symbol;Acc:MGI:2142979]	protein_coding;retained_intron;processed_transcript	0.07	0.12	0.03	0.39	0.13	0.21	-1.73	up	yes
ENSMUSG00000040446	Rprd1a	ENSMUST00000046206;ENSMUST00000234403;ENSMUST00000234721	GO:0000993(RNA polymerase II complex binding);GO:0016591(RNA polymerase II, holoenzyme);GO:0031124(mRNA 3'-end processing);GO:0042802(identical protein binding);GO:0070940(dephosphorylation of RNA polymerase II C-terminal domain);GO:0070940(dephosphorylation of RNA polymerase II C-terminal domain)	NA	NA	NA	regulation of nuclear pre-mRNA domain containing 1A [Source:MGI Symbol;Acc:MGI:2385066]	protein_coding;retained_intron	1.31	1.52	0.89	4.04	1.66	2.63	-1.17	up	yes
ENSMUSG00000021876	Rnase4	ENSMUST00000022428;ENSMUST00000169895	GO:0003676(nucleic acid binding);GO:0004518(nuclease activity);GO:0004519(endonuclease activity);GO:0005576(extracellular region);GO:0016787(hydrolase activity);GO:0090305(nucleic acid phosphodiester bond hydrolysis);GO:0090305(nucleic acid phosphodiester bond hydrolysis)	NA	K16632	EC:3.1.27.-	ribonuclease, RNase A family 4 [Source:MGI Symbol;Acc:MGI:1926217]	protein_coding	2.23	4.56	3.27	8.28	6.76	7.07	-1.14	up	yes
ENSMUSG00000050377	Il31ra	ENSMUST00000051756;ENSMUST00000224070;ENSMUST00000223577;ENSMUST00000223819;ENSMUST00000223752;ENSMUST00000225397;ENSMUST00000224576;ENSMUST00000224510	GO:0002067(glandular epithelial cell differentiation);GO:0002376(immune system process);GO:0002438(acute inflammatory response to antigenic stimulus);GO:0004896(cytokine receptor activity);GO:0005515(protein binding);GO:0005886(plasma membrane);GO:0007259(receptor signaling pathway via JAK-STAT);GO:0008284(positive regulation of cell population proliferation);GO:0009897(external side of plasma me…	04060(Cytokine-cytokine receptor interaction);04060(Cytokine-cytokine receptor interaction)	K22630	NA	interleukin 31 receptor A [Source:MGI Symbol;Acc:MGI:2180511]	protein_coding;processed_transcript;retained_intron;nonsense_mediated_decay	0.2	0.2	0.17	0.73	0.38	0.47	-1.47	up	yes
ENSMUSG00000033004	Mycbp2	ENSMUST00000239305;ENSMUST00000162537;ENSMUST00000161278;ENSMUST00000162852;ENSMUST00000161008;ENSMUST00000159855;ENSMUST00000160758;ENSMUST00000226961;ENSMUST00000162762	GO:0005085(guanyl-nucleotide exchange factor activity);GO:0005515(protein binding);GO:0005634(nucleus);GO:0005654(nucleoplasm);GO:0005737(cytoplasm);GO:0005856(cytoskeleton);GO:0008045(motor neuron axon guidance);GO:0008270(zinc ion binding);GO:0008536(Ran GTPase binding);GO:0015630(microtubule cytoskeleton);GO:0016567(protein ubiquitination);GO:0016740(transferase activity);GO:0021785(branchiomo…	NA	K10693	EC:2.3.2.27	MYC binding protein 2, E3 ubiquitin protein ligase [Source:MGI Symbol;Acc:MGI:2179432]	nonsense_mediated_decay;retained_intron;protein_coding;processed_transcript	0.27	0.34	0.13	0.84	0.41	0.56	-1.28	up	yes
ENSMUSG00000063253	Scoc	ENSMUST00000167525;ENSMUST00000212031;ENSMUST00000212500;ENSMUST00000081506;ENSMUST00000212947;ENSMUST00000212473;ENSMUST00000212905;ENSMUST00000212449;ENSMUST00000212849;ENSMUST00000212871	GO:0000139(Golgi membrane);GO:0003674(molecular_function);GO:0005654(nucleoplasm);GO:0005737(cytoplasm);GO:0005768(endosome);GO:0005794(Golgi apparatus);GO:0005802(trans-Golgi network);GO:0005829(cytosol);GO:0016020(membrane);GO:0016239(positive regulation of macroautophagy);GO:0061635(regulation of protein complex stability);GO:0061635(regulation of protein complex stability)	NA	K20316	NA	short coiled-coil protein [Source:MGI Symbol;Acc:MGI:1927654]	protein_coding;retained_intron;processed_transcript	0.62	0.39	0.46	1.54	1.02	1.08	-1.31	up	yes
ENSMUSG00000001998	Ap4e1	ENSMUST00000002063;ENSMUST00000149254;ENSMUST00000142740;ENSMUST00000175663;ENSMUST00000110394;ENSMUST00000129859;ENSMUST00000177372;ENSMUST00000110393	GO:0005515(protein binding);GO:0005794(Golgi apparatus);GO:0005802(trans-Golgi network);GO:0006886(intracellular protein transport);GO:0015031(protein transport);GO:0016020(membrane);GO:0016192(vesicle-mediated transport);GO:0030117(membrane coat);GO:0030124(AP-4 adaptor complex);GO:0030124(AP-4 adaptor complex)	04142(Lysosome);04142(Lysosome)	K12400	NA	adaptor-related protein complex AP-4, epsilon 1 [Source:MGI Symbol;Acc:MGI:1336993]	protein_coding;retained_intron;nonsense_mediated_decay	0.06	0.13	0.05	0.3	0.19	0.28	-1.6	up	yes
ENSMUSG00000117231	Gm41609	ENSMUST00000233559;ENSMUST00000233879	NA	NA	NA	NA	predicted gene, 41609 [Source:MGI Symbol;Acc:MGI:5624494]	lncRNA;retained_intron	0.19	0.21	0.13	0.65	0.35	0.6	-1.59	up	yes
ENSMUSG00000074934	Grem1	ENSMUST00000099575	GO:0000902(cell morphogenesis);GO:0001525(angiogenesis);GO:0002042(cell migration involved in sprouting angiogenesis);GO:0002092(positive regulation of receptor internalization);GO:0002689(negative regulation of leukocyte chemotaxis);GO:0003257(positive regulation of transcription from RNA polymerase II promoter involved in myocardial precursor cell differentiation);GO:0003337(mesenchymal to epit…	NA	NA	NA	gremlin 1, DAN family BMP antagonist [Source:MGI Symbol;Acc:MGI:1344337]	protein_coding	6.81	5.06	3.02	12.58	6.22	11.71	-1.03	up	yes
ENSMUSG00000062464	Cyp4f37	ENSMUST00000077639;ENSMUST00000235101	GO:0003674(molecular_function);GO:0004497(monooxygenase activity);GO:0005506(iron ion binding);GO:0005575(cellular_component);GO:0016491(oxidoreductase activity);GO:0016705(oxidoreductase activity, acting on paired donors, with incorporation or reduction of molecular oxygen);GO:0020037(heme binding);GO:0046872(metal ion binding);GO:0055114(oxidation-reduction process);GO:0055114(oxidation-reducti…	NA	NA	NA	cytochrome P450, family 4, subfamily f, polypeptide 37 [Source:MGI Symbol;Acc:MGI:3780112]	protein_coding;retained_intron	0.36	0.52	0.59	1.75	0.92	1.29	-1.42	up	yes
ENSMUSG00000026585	Kifap3	ENSMUST00000027877;ENSMUST00000077642	GO:0000794(condensed nuclear chromosome);GO:0005515(protein binding);GO:0005783(endoplasmic reticulum);GO:0005794(Golgi apparatus);GO:0005813(centrosome);GO:0005829(cytosol);GO:0005871(kinesin complex);GO:0005876(spindle microtubule);GO:0005930(axoneme);GO:0007017(microtubule-based process);GO:0007018(microtubule-based movement);GO:0008104(protein localization);GO:0008285(negative regulation of c…	NA	NA	NA	kinesin-associated protein 3 [Source:MGI Symbol;Acc:MGI:107566]	protein_coding	2.19	3.24	1.38	6.52	3.37	4.99	-1.13	up	yes
ENSMUSG00000015597	Zfp318	ENSMUST00000113481;ENSMUST00000136017;ENSMUST00000152472;ENSMUST00000138127;ENSMUST00000123733	GO:0003676(nucleic acid binding);GO:0005515(protein binding);GO:0005634(nucleus);GO:0005654(nucleoplasm);GO:0005829(cytosol);GO:0008270(zinc ion binding);GO:0042803(protein homodimerization activity);GO:0045892(negative regulation of transcription, DNA-templated);GO:0045893(positive regulation of transcription, DNA-templated);GO:0046872(metal ion binding);GO:0051321(meiotic cell cycle);GO:0051321…	NA	NA	NA	zinc finger protein 318 [Source:MGI Symbol;Acc:MGI:1889348]	protein_coding;retained_intron;nonsense_mediated_decay	0.18	0.3	0.16	0.52	0.38	0.62	-1.25	up	yes
ENSMUSG00000053414	Hunk	ENSMUST00000065856;ENSMUST00000231603;ENSMUST00000231719	GO:0000166(nucleotide binding);GO:0004672(protein kinase activity);GO:0004674(protein serine/threonine kinase activity);GO:0005524(ATP binding);GO:0005634(nucleus);GO:0005737(cytoplasm);GO:0006468(protein phosphorylation);GO:0016301(kinase activity);GO:0016310(phosphorylation);GO:0016740(transferase activity);GO:0035556(intracellular signal transduction);GO:0035556(intracellular signal transducti…	NA	K08797	EC:2.7.11.1	hormonally upregulated Neu-associated kinase [Source:MGI Symbol;Acc:MGI:1347352]	protein_coding;retained_intron	0.23	0.01	0.13	0.14	0.28	2.89	-3.14	up	yes
ENSMUSG00000039835	Nhsl1	ENSMUST00000037341;ENSMUST00000161510;ENSMUST00000160602;ENSMUST00000160547;ENSMUST00000100054;ENSMUST00000159299;ENSMUST00000162891;ENSMUST00000160600;ENSMUST00000207038	GO:0003674(molecular_function);GO:0030154(cell differentiation);GO:0030154(cell differentiation)	NA	NA	NA	NHS-like 1 [Source:MGI Symbol;Acc:MGI:106390]	protein_coding;processed_transcript;retained_intron	0.01	0.04	0.01	0.09	0.05	0.1	-2.05	up	yes
ENSMUSG00000108037	Gm44597	ENSMUST00000140883;ENSMUST00000203287	NA	NA	NA	NA	predicted gene 44597 [Source:MGI Symbol;Acc:MGI:5753173]	retained_intron	0.04	0.09	0.17	0.67	0.14	0.66	-2.29	up	yes
ENSMUSG00000061533	Cep128	ENSMUST00000141429;ENSMUST00000138935;ENSMUST00000129111;ENSMUST00000127866;ENSMUST00000127802;ENSMUST00000123161;ENSMUST00000143415;ENSMUST00000123400;ENSMUST00000154836;ENSMUST00000140674;ENSMUST00000126048;ENSMUST00000133329;ENSMUST00000145094	GO:0000922(spindle pole);GO:0003674(molecular_function);GO:0005737(cytoplasm);GO:0005814(centriole);GO:0005856(cytoskeleton);GO:0008104(protein localization);GO:0120103(centriolar subdistal appendage);GO:0120103(centriolar subdistal appendage)	NA	K16460	NA	centrosomal protein 128 [Source:MGI Symbol;Acc:MGI:1922466]	protein_coding;retained_intron;processed_transcript;nonsense_mediated_decay	0.06	0.16	0.08	0.22	0.34	0.25	-1.46	up	yes
ENSMUSG00000031109	Enox2	ENSMUST00000167659;ENSMUST00000114918;ENSMUST00000114914;ENSMUST00000155770;ENSMUST00000141393;ENSMUST00000114911;ENSMUST00000033437;ENSMUST00000114912;ENSMUST00000137518	GO:0003676(nucleic acid binding);GO:0005576(extracellular region);GO:0005615(extracellular space);GO:0005886(plasma membrane);GO:0007624(ultradian rhythm);GO:0009897(external side of plasma membrane);GO:0015035(protein disulfide oxidoreductase activity);GO:0016020(membrane);GO:0016491(oxidoreductase activity);GO:0040008(regulation of growth);GO:0048511(rhythmic process);GO:0055114(oxidation-reduc…	NA	NA	NA	ecto-NOX disulfide-thiol exchanger 2 [Source:MGI Symbol;Acc:MGI:2384799]	protein_coding;processed_transcript	1.04	0.88	0.8	1.83	1.64	2.43	-1.12	up	yes
ENSMUSG00000115100	Gm34934	ENSMUST00000228370;ENSMUST00000228024;ENSMUST00000227016	NA	NA	NA	NA	predicted gene, 34934 [Source:MGI Symbol;Acc:MGI:5594093]	lncRNA	0.25	0.6	0.59	1.36	0.96	1.47	-1.4	up	yes
ENSMUSG00000090272	Mndal	ENSMUST00000188804;ENSMUST00000190071;ENSMUST00000189474;ENSMUST00000191500;ENSMUST00000186442;ENSMUST00000220623;ENSMUST00000190651;ENSMUST00000187636;ENSMUST00000189501	GO:0000122(negative regulation of transcription by RNA polymerase II);GO:0000978(RNA polymerase II proximal promoter sequence-specific DNA binding);GO:0001227(DNA-binding transcription repressor activity, RNA polymerase II-specific);GO:0002218(activation of innate immune response);GO:0003674(molecular_function);GO:0003690(double-stranded DNA binding);GO:0005634(nucleus);GO:0005654(nucleoplasm);GO…	NA	NA	NA	myeloid nuclear differentiation antigen like [Source:MGI Symbol;Acc:MGI:3780953]	protein_coding;nonsense_mediated_decay;retained_intron;processed_transcript	0.2	0.05	0.13	0.57	0.4	0.42	-1.87	up	yes
ENSMUSG00000105194	Gm6755	ENSMUST00000100598	NA	NA	NA	NA	predicted gene 6755 [Source:MGI Symbol;Acc:MGI:3645758]	processed_pseudogene	0.44	1	0.84	2.43	2.08	2.34	-1.59	up	yes
ENSMUSG00000030468	Siglecg	ENSMUST00000005592;ENSMUST00000154322;ENSMUST00000124885;ENSMUST00000131744;ENSMUST00000124502;ENSMUST00000123042	GO:0002244(hematopoietic progenitor cell differentiation);GO:0002250(adaptive immune response);GO:0002376(immune system process);GO:0005515(protein binding);GO:0005886(plasma membrane);GO:0007155(cell adhesion);GO:0016020(membrane);GO:0016021(integral component of membrane);GO:0019902(phosphatase binding);GO:0030246(carbohydrate binding);GO:0030888(regulation of B cell proliferation);GO:0033691(s…	NA	K06749	NA	sialic acid binding Ig-like lectin G [Source:MGI Symbol;Acc:MGI:2443630]	protein_coding;retained_intron	0.28	0.34	0.39	0.95	0.99	0.64	-1.34	up	yes
ENSMUSG00000050359	Sprr1a	ENSMUST00000054599	GO:0001533(cornified envelope);GO:0005737(cytoplasm);GO:0018149(peptide cross-linking);GO:0030216(keratinocyte differentiation);GO:0030280(structural constituent of epidermis);GO:0031424(keratinization);GO:0071944(cell periphery)	NA	NA	NA	small proline-rich protein 1A [Source:MGI Symbol;Acc:MGI:106660]	protein_coding	0.65	2.65	1.56	5.2	3.04	7.25	-1.67	up	yes
ENSMUSG00000042109	Csdc2	ENSMUST00000038757;ENSMUST00000152678;ENSMUST00000135663;ENSMUST00000230633;ENSMUST00000140209	GO:0003676(nucleic acid binding);GO:0003723(RNA binding);GO:0003730(mRNA 3'-UTR binding);GO:0005634(nucleus);GO:0005737(cytoplasm);GO:0006397(mRNA processing);GO:0008134(transcription factor binding);GO:0043488(regulation of mRNA stability);GO:0043488(regulation of mRNA stability)	NA	NA	NA	cold shock domain containing C2, RNA binding [Source:MGI Symbol;Acc:MGI:2146027]	protein_coding;retained_intron	1.79	3.25	4.85	9.38	5.78	6.78	-1.15	up	yes
ENSMUSG00000086742	Gm16201	ENSMUST00000139218;ENSMUST00000134312;ENSMUST00000210415	NA	NA	NA	NA	predicted gene 16201 [Source:MGI Symbol;Acc:MGI:3802153]	lncRNA	0.67	0.79	0.93	2.14	1.42	2.02	-1.22	up	yes
ENSMUSG00000020838	Slc6a4	ENSMUST00000108402;ENSMUST00000021195;ENSMUST00000137819;ENSMUST00000129572	GO:0001666(response to hypoxia);GO:0005328(neurotransmitter:sodium symporter activity);GO:0005335(serotonin:sodium symporter activity);GO:0005515(protein binding);GO:0005768(endosome);GO:0005886(plasma membrane);GO:0005887(integral component of plasma membrane);GO:0005925(focal adhesion);GO:0006836(neurotransmitter transport);GO:0006837(serotonin transport);GO:0007420(brain development);GO:000758…	04721(Synaptic vesicle cycle);04726(Serotonergic synapse);04726(Serotonergic synapse)	K05037	NA	solute carrier family 6 (neurotransmitter transporter, serotonin), member 4 [Source:MGI Symbol;Acc:MGI:96285]	protein_coding;retained_intron	0.33	0.29	0.45	1.42	0.53	1.01	-1.48	up	yes
ENSMUSG00000021668	Polk	ENSMUST00000022172;ENSMUST00000221645;ENSMUST00000222268;ENSMUST00000222389;ENSMUST00000222143;ENSMUST00000220977;ENSMUST00000221899;ENSMUST00000222075;ENSMUST00000222100;ENSMUST00000223475;ENSMUST00000091387	GO:0003677(DNA binding);GO:0003684(damaged DNA binding);GO:0003887(DNA-directed DNA polymerase activity);GO:0005515(protein binding);GO:0005634(nucleus);GO:0005654(nucleoplasm);GO:0006260(DNA replication);GO:0006281(DNA repair);GO:0006297(nucleotide-excision repair, DNA gap filling);GO:0006974(cellular response to DNA damage stimulus);GO:0016604(nuclear body);GO:0016740(transferase activity);GO:0…	03460(Fanconi anemia pathway);05169(Epstein-Barr virus infection);05200(Pathways in cancer);05202(Transcriptional misregulation in cancer);05210(Colorectal cancer);05212(Pancreatic cancer);05213(Endometrial cancer);05214(Glioma);05216(Thyroid cancer);05217(Basal cell carcinoma);05218(Melanoma);05220(Chronic myeloid leukemia);05222(Small cell lung cancer);05223(Non-small cell lung cancer);05224(Br…	NA	NA	polymerase (DNA directed), kappa [Source:MGI Symbol;Acc:MGI:1349767]	protein_coding;processed_transcript;nonsense_mediated_decay;retained_intron	0.19	0.17	0.11	0.5	0.35	0.44	-1.46	up	yes
ENSMUSG00000037890	Wdr19	ENSMUST00000203653;ENSMUST00000204582;ENSMUST00000204647;ENSMUST00000204375;ENSMUST00000041892;ENSMUST00000203676;ENSMUST00000203359;ENSMUST00000203554	GO:0000902(cell morphogenesis);GO:0001701(in utero embryonic development);GO:0001750(photoreceptor outer segment);GO:0003674(molecular_function);GO:0005515(protein binding);GO:0005737(cytoplasm);GO:0005856(cytoskeleton);GO:0005929(cilium);GO:0007224(smoothened signaling pathway);GO:0008406(gonad development);GO:0030030(cell projection organization);GO:0030326(embryonic limb morphogenesis);GO:0030…	NA	K19671	NA	WD repeat domain 19 [Source:MGI Symbol;Acc:MGI:2443231]	protein_coding;retained_intron	0.15	0.14	0.07	0.45	0.17	0.39	-1.53	up	yes
ENSMUSG00000030309	Caprin2	ENSMUST00000111569;ENSMUST00000204942;ENSMUST00000204564;ENSMUST00000151640;ENSMUST00000072324;ENSMUST00000203014;ENSMUST00000139914;ENSMUST00000127941;ENSMUST00000122909;ENSMUST00000154971;ENSMUST00000132535	GO:0003723(RNA binding);GO:0005102(signaling receptor binding);GO:0005515(protein binding);GO:0005654(nucleoplasm);GO:0005737(cytoplasm);GO:0005739(mitochondrion);GO:0005813(centrosome);GO:0005829(cytosol);GO:0005886(plasma membrane);GO:0016020(membrane);GO:0017148(negative regulation of translation);GO:0030154(cell differentiation);GO:0030308(negative regulation of cell growth);GO:0032092(positi…	NA	K18744	NA	caprin family member 2 [Source:MGI Symbol;Acc:MGI:2448541]	protein_coding;processed_transcript;retained_intron	0.17	0.13	0.09	0.52	0.15	0.46	-1.52	up	yes
ENSMUSG00000024485	Slc4a9	ENSMUST00000237243;ENSMUST00000238191;ENSMUST00000236124;ENSMUST00000235848;ENSMUST00000236779;ENSMUST00000236126;ENSMUST00000237595;ENSMUST00000235181;ENSMUST00000074298;ENSMUST00000115694;ENSMUST00000237174;ENSMUST00000235382	GO:0005452(inorganic anion exchanger activity);GO:0005623(cell);GO:0006811(ion transport);GO:0006820(anion transport);GO:0008509(anion transmembrane transporter activity);GO:0008510(sodium:bicarbonate symporter activity);GO:0015301(anion:anion antiporter activity);GO:0015698(inorganic anion transport);GO:0015701(bicarbonate transport);GO:0016020(membrane);GO:0016021(integral component of membrane…	NA	K13860	NA	solute carrier family 4, sodium bicarbonate cotransporter, member 9 [Source:MGI Symbol;Acc:MGI:2443384]	retained_intron;protein_coding;processed_transcript	0.12	0.24	0.28	0.63	0.52	0.57	-1.44	up	yes
ENSMUSG00000074281	Gm12522	ENSMUST00000142833	NA	NA	NA	NA	predicted gene 12522 [Source:MGI Symbol;Acc:MGI:3651334]	lncRNA	0.24	0.52	0.54	1.91	0.7	1.38	-1.63	up	yes
ENSMUSG00000108298	Gm44226	ENSMUST00000205203	NA	NA	NA	NA	predicted gene, 44226 [Source:MGI Symbol;Acc:MGI:5690618]	lncRNA	0	0.07	0.16	0.87	0.09	0.89	-3.01	up	yes
ENSMUSG00000079164	Tlr5	ENSMUST00000193687;ENSMUST00000193539;ENSMUST00000110997;ENSMUST00000191820;ENSMUST00000195614	GO:0001819(positive regulation of cytokine production);GO:0002376(immune system process);GO:0002755(MyD88-dependent toll-like receptor signaling pathway);GO:0004888(transmembrane signaling receptor activity);GO:0005515(protein binding);GO:0007165(signal transduction);GO:0008584(male gonad development);GO:0016020(membrane);GO:0016021(integral component of membrane);GO:0034146(toll-like receptor 5 …	04620(Toll-like receptor signaling pathway);05132(Salmonella infection);05134(Legionellosis);05321(Inflammatory bowel disease (IBD));05321(Inflammatory bowel disease (IBD))	K10168	NA	toll-like receptor 5 [Source:MGI Symbol;Acc:MGI:1858171]	protein_coding;processed_transcript	1.14	1.42	0.81	2.36	2.39	2.14	-1.04	up	yes
ENSMUSG00000007379	Dennd2c	ENSMUST00000172288;ENSMUST00000166143;ENSMUST00000174060;ENSMUST00000174486;ENSMUST00000173206;ENSMUST00000173037	GO:0017112(Rab guanyl-nucleotide exchange factor activity);GO:0017112(Rab guanyl-nucleotide exchange factor activity)	NA	K20161	NA	DENN/MADD domain containing 2C [Source:MGI Symbol;Acc:MGI:3036254]	protein_coding;retained_intron;processed_transcript	0.09	0.15	0.11	0.33	0.26	0.36	-1.49	up	yes
ENSMUSG00000003352	Cacnb3	ENSMUST00000109150;ENSMUST00000230490;ENSMUST00000230064;ENSMUST00000230769;ENSMUST00000229282;ENSMUST00000229223;ENSMUST00000003442	GO:0005244(voltage-gated ion channel activity);GO:0005245(voltage-gated calcium channel activity);GO:0005246(calcium channel regulator activity);GO:0005262(calcium channel activity);GO:0005515(protein binding);GO:0005623(cell);GO:0005737(cytoplasm);GO:0005886(plasma membrane);GO:0005891(voltage-gated calcium channel complex);GO:0006811(ion transport);GO:0006816(calcium ion transport);GO:0007268(c…	04010(MAPK signaling pathway);04260(Cardiac muscle contraction);04261(Adrenergic signaling in cardiomyocytes);04921(Oxytocin signaling pathway);05410(Hypertrophic cardiomyopathy (HCM));05412(Arrhythmogenic right ventricular cardiomyopathy (ARVC));05414(Dilated cardiomyopathy (DCM));05414(Dilated cardiomyopathy (DCM))	K04864	NA	calcium channel, voltage-dependent, beta 3 subunit [Source:MGI Symbol;Acc:MGI:103307]	protein_coding;retained_intron;processed_transcript	1.14	1.22	1.3	2.84	2.13	2.69	-1.06	up	yes
ENSMUSG00000036944	Tmem71	ENSMUST00000048372	GO:0005739(mitochondrion);GO:0016020(membrane);GO:0016021(integral component of membrane)	NA	NA	NA	transmembrane protein 71 [Source:MGI Symbol;Acc:MGI:2146049]	protein_coding	0.3	0.05	0.14	0.63	0.61	0.6	-1.91	up	yes
ENSMUSG00000032558	Nphp3	ENSMUST00000035167;ENSMUST00000191919;ENSMUST00000193439;ENSMUST00000194774;ENSMUST00000192485;ENSMUST00000194183;ENSMUST00000216593;ENSMUST00000193642	GO:0001822(kidney development);GO:0001947(heart looping);GO:0003283(atrial septum development);GO:0005515(protein binding);GO:0005929(cilium);GO:0006629(lipid metabolic process);GO:0007163(establishment or maintenance of cell polarity);GO:0007368(determination of left/right symmetry);GO:0016055(Wnt signaling pathway);GO:0030198(extracellular matrix organization);GO:0030324(lung development);GO:00…	NA	K19360	NA	nephronophthisis 3 (adolescent) [Source:MGI Symbol;Acc:MGI:1921275]	protein_coding;retained_intron;nonsense_mediated_decay	0.61	0.8	0.5	1.29	1.21	1.52	-1.08	up	yes
ENSMUSG00000116657	Gm49774	ENSMUST00000231483	NA	NA	NA	NA	predicted gene, 49774 [Source:MGI Symbol;Acc:MGI:6215288]	lncRNA	0.05	0.06	0.05	0.51	0.03	0.26	-2.3	up	yes
ENSMUSG00000026692	Fmo4	ENSMUST00000028014;ENSMUST00000193508;ENSMUST00000140031;ENSMUST00000111525;ENSMUST00000140274;ENSMUST00000144916	GO:0004497(monooxygenase activity);GO:0004499(N,N-dimethylaniline monooxygenase activity);GO:0005575(cellular_component);GO:0005783(endoplasmic reticulum);GO:0005789(endoplasmic reticulum membrane);GO:0016020(membrane);GO:0016021(integral component of membrane);GO:0016491(oxidoreductase activity);GO:0031090(organelle membrane);GO:0042737(drug catabolic process);GO:0043231(intracellular membrane-b…	00982(Drug metabolism - cytochrome P450);00982(Drug metabolism - cytochrome P450)	K00485	EC:1.14.13.8	flavin containing monooxygenase 4 [Source:MGI Symbol;Acc:MGI:2429497]	protein_coding;retained_intron	0	0.11	0.07	0.46	0.21	0.35	-2.5	up	yes
ENSMUSG00000041570	Camsap2	ENSMUST00000194808;ENSMUST00000048309;ENSMUST00000192001;ENSMUST00000192933;ENSMUST00000192314;ENSMUST00000194730	GO:0000226(microtubule cytoskeleton organization);GO:0005515(protein binding);GO:0005516(calmodulin binding);GO:0005737(cytoplasm);GO:0005794(Golgi apparatus);GO:0005813(centrosome);GO:0005829(cytosol);GO:0005856(cytoskeleton);GO:0005874(microtubule);GO:0007026(negative regulation of microtubule depolymerization);GO:0008017(microtubule binding);GO:0030507(spectrin binding);GO:0031113(regulation o…	NA	K17493	NA	calmodulin regulated spectrin-associated protein family, member 2 [Source:MGI Symbol;Acc:MGI:1922434]	protein_coding;processed_transcript	0.5	0.75	0.46	1.66	1.16	0.89	-1.12	up	yes
ENSMUSG00000022749	Tbc1d23	ENSMUST00000023431;ENSMUST00000226586;ENSMUST00000226678;ENSMUST00000227359;ENSMUST00000227531;ENSMUST00000231435;ENSMUST00000231391;ENSMUST00000228172;ENSMUST00000227681;ENSMUST00000226486	GO:0005515(protein binding);GO:0005623(cell);GO:0005794(Golgi apparatus);GO:0005802(trans-Golgi network);GO:0005829(cytosol);GO:0007275(multicellular organism development);GO:0007420(brain development);GO:0016192(vesicle-mediated transport);GO:0031175(neuron projection development);GO:0031410(cytoplasmic vesicle);GO:0032680(regulation of tumor necrosis factor production);GO:0032755(positive regul…	NA	NA	NA	TBC1 domain family, member 23 [Source:MGI Symbol;Acc:MGI:1914831]	protein_coding;processed_transcript;retained_intron;nonsense_mediated_decay	0.56	1.01	0.44	1.76	1.14	1.41	-1.11	up	yes
ENSMUSG00000104684	5430427N15Rik	ENSMUST00000200007	NA	NA	NA	NA	RIKEN cDNA 5430427N15 gene [Source:MGI Symbol;Acc:MGI:2441699]	lncRNA	0.2	0.02	0.04	0.77	0.23	0.39	-2.36	up	yes
ENSMUSG00000033577	Myo6	ENSMUST00000130496;ENSMUST00000113268;ENSMUST00000139981;ENSMUST00000138650;ENSMUST00000127779;ENSMUST00000156199;ENSMUST00000113266;ENSMUST00000076140;ENSMUST00000035889;ENSMUST00000183377;ENSMUST00000143804;ENSMUST00000184480	GO:0000166(nucleotide binding);GO:0001726(ruffle);GO:0003774(motor activity);GO:0003779(actin binding);GO:0005524(ATP binding);GO:0005634(nucleus);GO:0005654(nucleoplasm);GO:0005737(cytoplasm);GO:0005794(Golgi apparatus);GO:0005902(microvillus);GO:0006897(endocytosis);GO:0016020(membrane);GO:0016459(myosin complex);GO:0016591(RNA polymerase II, holoenzyme);GO:0030139(endocytic vesicle);GO:0030330…	NA	K10358	NA	myosin VI [Source:MGI Symbol;Acc:MGI:104785]	retained_intron;protein_coding;processed_transcript	0.4	0.46	0.37	1.05	0.6	0.96	-1.09	up	yes
ENSMUSG00000025931	Paqr8	ENSMUST00000189400;ENSMUST00000068880;ENSMUST00000167119;ENSMUST00000187651	GO:0003707(steroid hormone receptor activity);GO:0005496(steroid binding);GO:0005794(Golgi apparatus);GO:0005886(plasma membrane);GO:0007275(multicellular organism development);GO:0008289(lipid binding);GO:0016020(membrane);GO:0016021(integral component of membrane);GO:0030154(cell differentiation);GO:0038023(signaling receptor activity);GO:0043401(steroid hormone mediated signaling pathway);GO:0…	NA	NA	NA	progestin and adipoQ receptor family member VIII [Source:MGI Symbol;Acc:MGI:1921479]	protein_coding	0.2	0.45	0.1	0.87	0.46	0.98	-1.62	up	yes
ENSMUSG00000056383	AI987944	ENSMUST00000071804;ENSMUST00000206430;ENSMUST00000206801;ENSMUST00000205338	GO:0003676(nucleic acid binding);GO:0003700(DNA-binding transcription factor activity);GO:0005634(nucleus);GO:0006355(regulation of transcription, DNA-templated);GO:0043565(sequence-specific DNA binding);GO:0046872(metal ion binding);GO:0046872(metal ion binding)	05168(Herpes simplex virus 1 infection);05168(Herpes simplex virus 1 infection)	K09228	NA	expressed sequence AI987944 [Source:MGI Symbol;Acc:MGI:2142079]	protein_coding;retained_intron	0.08	0.13	0.04	0.5	0.26	0.19	-1.89	up	yes
ENSMUSG00000027111	Itga6	ENSMUST00000028522;ENSMUST00000133124;ENSMUST00000152009;ENSMUST00000139760;ENSMUST00000155596;ENSMUST00000238991;ENSMUST00000155249;ENSMUST00000126787;ENSMUST00000112101	GO:0005515(protein binding);GO:0005604(basement membrane);GO:0005886(plasma membrane);GO:0005913(cell-cell adherens junction);GO:0007155(cell adhesion);GO:0007160(cell-matrix adhesion);GO:0007229(integrin-mediated signaling pathway);GO:0008305(integrin complex);GO:0009897(external side of plasma membrane);GO:0009925(basal plasma membrane);GO:0009986(cell surface);GO:0010668(ectodermal cell differ…	04151(PI3K-Akt signaling pathway);04510(Focal adhesion);04512(ECM-receptor interaction);04514(Cell adhesion molecules (CAMs));04640(Hematopoietic cell lineage);04810(Regulation of actin cytoskeleton);05145(Toxoplasmosis);05165(Human papillomavirus infection);05200(Pathways in cancer);05222(Small cell lung cancer);05410(Hypertrophic cardiomyopathy (HCM));05412(Arrhythmogenic right ventricular card…	K06485	NA	integrin alpha 6 [Source:MGI Symbol;Acc:MGI:96605]	protein_coding;processed_transcript	0.74	1	0.52	2.22	0.97	1.81	-1.15	up	yes
ENSMUSG00000027695	Pld1	ENSMUST00000120834;ENSMUST00000067757;ENSMUST00000126594;ENSMUST00000148827;ENSMUST00000127139;ENSMUST00000123539;ENSMUST00000125338;ENSMUST00000149017;ENSMUST00000131842;ENSMUST00000195622	GO:0003824(catalytic activity);GO:0004630(phospholipase D activity);GO:0005768(endosome);GO:0005794(Golgi apparatus);GO:0006654(phosphatidic acid biosynthetic process);GO:0016042(lipid catabolic process);GO:0016324(apical plasma membrane);GO:0016787(hydrolase activity);GO:0030139(endocytic vesicle);GO:0032534(regulation of microvillus assembly);GO:0035091(phosphatidylinositol binding);GO:0045727(…	00564(Glycerophospholipid metabolism);00565(Ether lipid metabolism);04014(Ras signaling pathway);04024(cAMP signaling pathway);04071(Sphingolipid signaling pathway);04072(Phospholipase D signaling pathway);04144(Endocytosis);04666(Fc gamma R-mediated phagocytosis);04724(Glutamatergic synapse);04912(GnRH signaling pathway);04928(Parathyroid hormone synthesis, secretion and action);05212(Pancreatic…	K01115	EC:3.1.4.4	phospholipase D1 [Source:MGI Symbol;Acc:MGI:109585]	protein_coding;processed_transcript;retained_intron	0.15	0.12	0.07	0.28	0.23	0.34	-1.33	up	yes
ENSMUSG00000028300	C9orf72	ENSMUST00000108127;ENSMUST00000084724;ENSMUST00000108126;ENSMUST00000142628;ENSMUST00000156472;ENSMUST00000149138;ENSMUST00000130538	GO:0000932(P-body);GO:0001933(negative regulation of protein phosphorylation);GO:0005085(guanyl-nucleotide exchange factor activity);GO:0005515(protein binding);GO:0005576(extracellular region);GO:0005615(extracellular space);GO:0005634(nucleus);GO:0005737(cytoplasm);GO:0005764(lysosome);GO:0005768(endosome);GO:0005776(autophagosome);GO:0006897(endocytosis);GO:0006914(autophagy);GO:0010494(cytopl…	NA	NA	NA	C9orf72, member of C9orf72-SMCR8 complex [Source:MGI Symbol;Acc:MGI:1920455]	protein_coding;retained_intron;processed_transcript	0.66	0.74	0.65	1.99	1.24	1.34	-1.16	up	yes
ENSMUSG00000032375	Aph1b	ENSMUST00000168309;ENSMUST00000034934;ENSMUST00000113730	GO:0004175(endopeptidase activity);GO:0005783(endoplasmic reticulum);GO:0005886(plasma membrane);GO:0005887(integral component of plasma membrane);GO:0007219(Notch signaling pathway);GO:0007220(Notch receptor processing);GO:0016020(membrane);GO:0016021(integral component of membrane);GO:0016485(protein processing);GO:0030133(transport vesicle);GO:0043085(positive regulation of catalytic activity)…	04330(Notch signaling pathway);05010(Alzheimer disease);05010(Alzheimer disease)	K06172	NA	aph1 homolog B, gamma secretase subunit [Source:MGI Symbol;Acc:MGI:3522097]	nonsense_mediated_decay;protein_coding	0.7	1.09	0.95	2.62	1.44	1.99	-1.14	up	yes
ENSMUSG00000097090	Gm26724	ENSMUST00000180434	NA	NA	NA	NA	predicted gene, 26724 [Source:MGI Symbol;Acc:MGI:5477218]	lncRNA	1.27	0.71	0.99	3.53	1.92	2.23	-1.37	up	yes
ENSMUSG00000024542	Cep192	ENSMUST00000025425;ENSMUST00000225589;ENSMUST00000225681;ENSMUST00000225580;ENSMUST00000225677;ENSMUST00000225077;ENSMUST00000223571;ENSMUST00000224387;ENSMUST00000224921;ENSMUST00000223715;ENSMUST00000225303;ENSMUST00000224817	GO:0000242(pericentriolar material);GO:0005737(cytoplasm);GO:0005813(centrosome);GO:0005814(centriole);GO:0005829(cytosol);GO:0007020(microtubule nucleation);GO:0007094(mitotic spindle assembly checkpoint);GO:0009617(response to bacterium);GO:0010923(negative regulation of phosphatase activity);GO:0019902(phosphatase binding);GO:0046599(regulation of centriole replication);GO:0046605(regulation o…	NA	K16725	NA	centrosomal protein 192 [Source:MGI Symbol;Acc:MGI:1918049]	protein_coding;retained_intron;nonsense_mediated_decay	0.12	0.21	0.14	0.49	0.34	0.33	-1.27	up	yes
ENSMUSG00000097211	BC065403	ENSMUST00000184796;ENSMUST00000180997	NA	NA	NA	NA	cDNA sequence BC065403 [Source:MGI Symbol;Acc:MGI:3697430]	lncRNA	0.18	0.34	0.15	1.09	0.47	0.67	-1.73	up	yes
ENSMUSG00000025184	R3hcc1l	ENSMUST00000026188;ENSMUST00000160893;ENSMUST00000161422;ENSMUST00000162238;ENSMUST00000160107	GO:0003674(molecular_function);GO:0003676(nucleic acid binding);GO:0008150(biological_process);GO:0035145(exon-exon junction complex);GO:0035145(exon-exon junction complex)	NA	NA	NA	R3H domain and coiled-coil containing 1 like [Source:MGI Symbol;Acc:MGI:1196316]	protein_coding;retained_intron	0.84	0.92	0.56	1.67	1.31	1.74	-1.03	up	yes
ENSMUSG00000032661	Oas3	ENSMUST00000044833;ENSMUST00000165820;ENSMUST00000200795;ENSMUST00000166703	GO:0000166(nucleotide binding);GO:0001730(2'-5'-oligoadenylate synthetase activity);GO:0002376(immune system process);GO:0003723(RNA binding);GO:0003725(double-stranded RNA binding);GO:0005524(ATP binding);GO:0005634(nucleus);GO:0005654(nucleoplasm);GO:0005737(cytoplasm);GO:0005829(cytosol);GO:0005886(plasma membrane);GO:0006955(immune response);GO:0009615(response to virus);GO:0016020(membrane);…	04621(NOD-like receptor signaling pathway);05160(Hepatitis C);05162(Measles);05164(Influenza A);05168(Herpes simplex virus 1 infection);05169(Epstein-Barr virus infection);05169(Epstein-Barr virus infection)	K14216	EC:2.7.7.84	2'-5' oligoadenylate synthetase 3 [Source:MGI Symbol;Acc:MGI:2180850]	protein_coding;retained_intron	0.54	0.54	0.5	1.46	0.94	1.01	-1.11	up	yes
ENSMUSG00000052160	Pld4	ENSMUST00000063888;ENSMUST00000220826;ENSMUST00000222886;ENSMUST00000221115;ENSMUST00000221811	GO:0002244(hematopoietic progenitor cell differentiation);GO:0003824(catalytic activity);GO:0005515(protein binding);GO:0005634(nucleus);GO:0005769(early endosome);GO:0005783(endoplasmic reticulum);GO:0005789(endoplasmic reticulum membrane);GO:0006259(DNA metabolic process);GO:0006629(lipid metabolic process);GO:0006909(phagocytosis);GO:0016020(membrane);GO:0016021(integral component of membrane)…	00564(Glycerophospholipid metabolism);00565(Ether lipid metabolism);00565(Ether lipid metabolism)	K16860	EC:3.1.4.4	phospholipase D family, member 4 [Source:MGI Symbol;Acc:MGI:2144765]	protein_coding;retained_intron;processed_transcript	1.05	1.17	1.72	3.14	2.68	2.8	-1.13	up	yes
ENSMUSG00000091985	Gm17354	ENSMUST00000170933	NA	NA	NA	NA	predicted gene, 17354 [Source:MGI Symbol;Acc:MGI:4936988]	lncRNA	0.18	0.29	0.18	0.68	0.53	0.62	-1.5	up	yes
ENSMUSG00000027399	Il1a	ENSMUST00000028882	GO:0001660(fever generation);GO:0002248(connective tissue replacement involved in inflammatory response wound healing);GO:0002437(inflammatory response to antigenic stimulus);GO:0005125(cytokine activity);GO:0005149(interleukin-1 receptor binding);GO:0005507(copper ion binding);GO:0005576(extracellular region);GO:0005615(extracellular space);GO:0005829(cytosol);GO:0005886(plasma membrane);GO:0006…	04010(MAPK signaling pathway);04060(Cytokine-cytokine receptor interaction);04217(Necroptosis);04218(Cellular senescence);04380(Osteoclast differentiation);04640(Hematopoietic cell lineage);04932(Non-alcoholic fatty liver disease (NAFLD));04933(AGE-RAGE signaling pathway in diabetic complications);04940(Type I diabetes mellitus);05020(Prion diseases);05132(Salmonella infection);05133(Pertussis);0…	K04383	NA	interleukin 1 alpha [Source:MGI Symbol;Acc:MGI:96542]	protein_coding	3.8	2.18	1.51	7.12	3.57	7.26	-1.26	up	yes
ENSMUSG00000034723	Tmx4	ENSMUST00000038228;ENSMUST00000110120;ENSMUST00000110119;ENSMUST00000137377	GO:0005623(cell);GO:0005634(nucleus);GO:0005637(nuclear inner membrane);GO:0016020(membrane);GO:0016021(integral component of membrane);GO:0045454(cell redox homeostasis);GO:0055114(oxidation-reduction process);GO:0055114(oxidation-reduction process)	NA	NA	NA	thioredoxin-related transmembrane protein 4 [Source:MGI Symbol;Acc:MGI:106558]	protein_coding;processed_transcript	0.04	0.18	0.04	0.66	0.14	0.27	-2	up	yes
ENSMUSG00000028328	Tmod1	ENSMUST00000107773;ENSMUST00000128689;ENSMUST00000155730;ENSMUST00000136553;ENSMUST00000156200	GO:0003779(actin binding);GO:0005523(tropomyosin binding);GO:0005634(nucleus);GO:0005737(cytoplasm);GO:0005856(cytoskeleton);GO:0005865(striated muscle thin filament);GO:0005884(actin filament);GO:0006936(muscle contraction);GO:0007015(actin filament organization);GO:0008180(COP9 signalosome);GO:0008344(adult locomotory behavior);GO:0016020(membrane);GO:0030016(myofibril);GO:0030017(sarcomere);GO…	NA	K10370	NA	tropomodulin 1 [Source:MGI Symbol;Acc:MGI:98775]	protein_coding;processed_transcript	0.1	0.12	0.17	0.7	0.56	0.16	-1.87	up	yes
ENSMUSG00000078566	Bnip3	ENSMUST00000106112;ENSMUST00000141223;ENSMUST00000130500;ENSMUST00000148970;ENSMUST00000125359	GO:0001666(response to hypoxia);GO:0005515(protein binding);GO:0005634(nucleus);GO:0005635(nuclear envelope);GO:0005654(nucleoplasm);GO:0005737(cytoplasm);GO:0005739(mitochondrion);GO:0005740(mitochondrial envelope);GO:0005741(mitochondrial outer membrane);GO:0005783(endoplasmic reticulum);GO:0006915(apoptotic process);GO:0008219(cell death);GO:0008626(granzyme-mediated apoptotic signaling pathwa…	04068(FoxO signaling pathway);04137(Mitophagy - animal);04140(Autophagy - animal);05134(Legionellosis);05134(Legionellosis)	K15464	NA	BCL2/adenovirus E1B interacting protein 3 [Source:MGI Symbol;Acc:MGI:109326]	protein_coding;retained_intron;processed_transcript	3.89	15.91	9.13	21.02	13.34	38.11	-1.32	up	yes
ENSMUSG00000068245	Phf11d	ENSMUST00000161031;ENSMUST00000095157;ENSMUST00000161754;ENSMUST00000160425	GO:0003674(molecular_function);GO:0005634(nucleus);GO:0005654(nucleoplasm);GO:0008150(biological_process);GO:0031965(nuclear membrane);GO:0046872(metal ion binding);GO:0046872(metal ion binding)	NA	NA	NA	PHD finger protein 11D [Source:MGI Symbol;Acc:MGI:1277133]	protein_coding;retained_intron	0.32	0.38	0.28	0.86	0.75	0.74	-1.25	up	yes
ENSMUSG00000029309	Sparcl1	ENSMUST00000031249;ENSMUST00000199947	GO:0005509(calcium ion binding);GO:0005515(protein binding);GO:0005518(collagen binding);GO:0005576(extracellular region);GO:0005615(extracellular space);GO:0007165(signal transduction);GO:0045202(synapse);GO:0046872(metal ion binding);GO:0048856(anatomical structure development);GO:0050807(regulation of synapse organization);GO:0050840(extracellular matrix binding);GO:0062023(collagen-containing…	NA	NA	NA	SPARC-like 1 [Source:MGI Symbol;Acc:MGI:108110]	protein_coding	1.07	1.05	0.59	2.51	1.51	2.3	-1.22	up	yes
ENSMUSG00000059820	Nkapd1	ENSMUST00000171462;ENSMUST00000145139;ENSMUST00000147671;ENSMUST00000131351;ENSMUST00000155435	GO:0003674(molecular_function);GO:0005575(cellular_component);GO:0008150(biological_process);GO:0008150(biological_process)	NA	NA	NA	NKAP domain containing 1 [Source:MGI Symbol;Acc:MGI:2143205]	protein_coding	0.53	0.25	0.25	1.11	0.62	0.99	-1.39	up	yes
ENSMUSG00000070306	Ccdc153	ENSMUST00000216995;ENSMUST00000216632;ENSMUST00000217221;ENSMUST00000213891;ENSMUST00000216047;ENSMUST00000217510;ENSMUST00000215554;ENSMUST00000092426;ENSMUST00000215711	GO:0003674(molecular_function);GO:0005575(cellular_component);GO:0008150(biological_process);GO:0008150(biological_process)	NA	NA	NA	coiled-coil domain containing 153 [Source:MGI Symbol;Acc:MGI:2448587]	retained_intron;protein_coding	0.04	0.26	0.26	1.35	0.4	0.65	-2.1	up	yes
ENSMUSG00000035557	Krt17	ENSMUST00000080893	GO:0002009(morphogenesis of an epithelium);GO:0005198(structural molecule activity);GO:0005515(protein binding);GO:0005737(cytoplasm);GO:0005882(intermediate filament);GO:0007165(signal transduction);GO:0030307(positive regulation of cell growth);GO:0031069(hair follicle morphogenesis);GO:0031424(keratinization);GO:0032395(MHC class II receptor activity);GO:0042289(MHC class II protein binding);G…	04915(Estrogen signaling pathway)	K07604	NA	keratin 17 [Source:MGI Symbol;Acc:MGI:96691]	protein_coding	0.27	0.52	1.28	2.01	2.28	2.53	-1.72	up	yes
ENSMUSG00000040852	Plekhh2	ENSMUST00000047206;ENSMUST00000234573;ENSMUST00000235090	GO:0003779(actin binding);GO:0005515(protein binding);GO:0005654(nucleoplasm);GO:0005737(cytoplasm);GO:0005829(cytosol);GO:0005856(cytoskeleton);GO:0005886(plasma membrane);GO:0016020(membrane);GO:0016604(nuclear body);GO:0030027(lamellipodium);GO:0030835(negative regulation of actin filament depolymerization);GO:0030864(cortical actin cytoskeleton);GO:0042802(identical protein binding);GO:004299…	NA	NA	NA	pleckstrin homology domain containing, family H (with MyTH4 domain) member 2 [Source:MGI Symbol;Acc:MGI:2146813]	protein_coding;retained_intron	0.61	0.49	0.38	1.56	0.58	1.44	-1.27	up	yes
ENSMUSG00000086598	Btbd18	ENSMUST00000133437;ENSMUST00000144684	GO:0005515(protein binding);GO:0005634(nucleus);GO:0007141(male meiosis I);GO:0007283(spermatogenesis);GO:0010529(negative regulation of transposition);GO:0030154(cell differentiation);GO:0032968(positive regulation of transcription elongation from RNA polymerase II promoter);GO:1990511(piRNA biosynthetic process);GO:1990511(piRNA biosynthetic process)	NA	NA	NA	BTB (POZ) domain containing 18 [Source:MGI Symbol;Acc:MGI:3650217]	protein_coding;processed_transcript	0.07	0.06	0.08	0.38	0.07	0.43	-2.08	up	yes
ENSMUSG00000071855	Ccdc112	ENSMUST00000072835;ENSMUST00000236934;ENSMUST00000238189;ENSMUST00000237152;ENSMUST00000235609	NA	NA	NA	NA	coiled-coil domain containing 112 [Source:MGI Symbol;Acc:MGI:1918800]	protein_coding;processed_transcript;retained_intron	0.19	0.1	0.02	0.72	0.19	0.47	-2.14	up	yes
ENSMUSG00000020275	Rel	ENSMUST00000102864	GO:0000978(RNA polymerase II proximal promoter sequence-specific DNA binding);GO:0001228(DNA-binding transcription activator activity, RNA polymerase II-specific);GO:0003677(DNA binding);GO:0003700(DNA-binding transcription factor activity);GO:0005634(nucleus);GO:0005667(transcription factor complex);GO:0005737(cytoplasm);GO:0006355(regulation of transcription, DNA-templated);GO:0007249(I-kappaB …	04014(Ras signaling pathway);05202(Transcriptional misregulation in cancer);05203(Viral carcinogenesis)	K09254	NA	reticuloendotheliosis oncogene [Source:MGI Symbol;Acc:MGI:97897]	protein_coding	0.08	0.09	0.05	0.23	0.19	0.2	-1.5	up	yes
ENSMUSG00000096001	2610528A11Rik	ENSMUST00000179488;ENSMUST00000191317	GO:0001664(G protein-coupled receptor binding);GO:0005125(cytokine activity);GO:0005575(cellular_component);GO:0005576(extracellular region);GO:0005615(extracellular space);GO:0006935(chemotaxis);GO:0007186(G protein-coupled receptor signaling pathway);GO:0008009(chemokine activity);GO:0042742(defense response to bacterium);GO:0048018(receptor ligand activity);GO:0048247(lymphocyte chemotaxis);GO…	NA	NA	NA	RIKEN cDNA 2610528A11 gene [Source:MGI Symbol;Acc:MGI:1917295]	protein_coding;processed_transcript	1.55	6.15	7.45	14.14	6.56	31.48	-1.78	up	yes
ENSMUSG00000106874	Gm20186	ENSMUST00000201775;ENSMUST00000202148;ENSMUST00000202542	NA	NA	NA	NA	predicted gene, 20186 [Source:MGI Symbol;Acc:MGI:5012371]	lncRNA	0.28	0.95	0.4	2.46	1.11	1.82	-1.74	up	yes
ENSMUSG00000066800	Rnasel	ENSMUST00000086209;ENSMUST00000182131;ENSMUST00000182016;ENSMUST00000182722;ENSMUST00000183241;ENSMUST00000182538	GO:0000166(nucleotide binding);GO:0003723(RNA binding);GO:0004518(nuclease activity);GO:0004519(endonuclease activity);GO:0004540(ribonuclease activity);GO:0004672(protein kinase activity);GO:0005515(protein binding);GO:0005524(ATP binding);GO:0005737(cytoplasm);GO:0005739(mitochondrion);GO:0006364(rRNA processing);GO:0006397(mRNA processing);GO:0006468(protein phosphorylation);GO:0016363(nuclear…	04621(NOD-like receptor signaling pathway);05160(Hepatitis C);05164(Influenza A);05168(Herpes simplex virus 1 infection);05168(Herpes simplex virus 1 infection)	K01165	NA	ribonuclease L (2', 5'-oligoisoadenylate synthetase-dependent) [Source:MGI Symbol;Acc:MGI:1098272]	protein_coding;retained_intron;processed_transcript	0.24	0.32	0.22	0.53	0.55	0.77	-1.25	up	yes
ENSMUSG00000028718	Stil	ENSMUST00000141933;ENSMUST00000147519;ENSMUST00000130401;ENSMUST00000129957;ENSMUST00000144316;ENSMUST00000030490	GO:0005737(cytoplasm);GO:0005813(centrosome);GO:0005814(centriole);GO:0007052(mitotic spindle organization);GO:0042802(identical protein binding);GO:0046599(regulation of centriole replication);GO:0051298(centrosome duplication);GO:0071539(protein localization to centrosome);GO:0071539(protein localization to centrosome)	NA	K16724	NA	Scl/Tal1 interrupting locus [Source:MGI Symbol;Acc:MGI:107477]	nonsense_mediated_decay;processed_transcript;protein_coding;retained_intron	0.42	0.36	0.34	0.94	0.66	0.96	-1.19	up	yes
ENSMUSG00000018909	Arrb1	ENSMUST00000098266;ENSMUST00000032995;ENSMUST00000162290;ENSMUST00000161525;ENSMUST00000179755;ENSMUST00000161268;ENSMUST00000162404;ENSMUST00000162933;ENSMUST00000159642;ENSMUST00000162043	GO:0000187(activation of MAPK activity);GO:0000785(chromatin);GO:0001664(G protein-coupled receptor binding);GO:0001933(negative regulation of protein phosphorylation);GO:0001934(positive regulation of protein phosphorylation);GO:0002031(G protein-coupled receptor internalization);GO:0002092(positive regulation of receptor internalization);GO:0005096(GTPase activator activity);GO:0005102(signalin…	04010(MAPK signaling pathway);04062(Chemokine signaling pathway);04144(Endocytosis);04340(Hedgehog signaling pathway);04740(Olfactory transduction);04926(Relaxin signaling pathway);04928(Parathyroid hormone synthesis, secretion and action);05032(Morphine addiction);05032(Morphine addiction)	K04439	NA	arrestin, beta 1 [Source:MGI Symbol;Acc:MGI:99473]	protein_coding;processed_transcript;retained_intron	0.74	1.71	1.63	1.68	5.61	2.58	-1.27	up	yes
ENSMUSG00000053070	Cfap300	ENSMUST00000065291;ENSMUST00000215478	GO:0003674(molecular_function);GO:0005575(cellular_component);GO:0005737(cytoplasm);GO:0005856(cytoskeleton);GO:0008150(biological_process);GO:0031514(motile cilium);GO:0042995(cell projection);GO:0042995(cell projection)	NA	NA	NA	cilia and flagella associated protein 300 [Source:MGI Symbol;Acc:MGI:3045346]	protein_coding	0.18	0.14	0.19	0.65	0.58	0.42	-1.71	up	yes
ENSMUSG00000039741	Bahcc1	ENSMUST00000044985;ENSMUST00000118987;ENSMUST00000143667;ENSMUST00000142439;ENSMUST00000122148	GO:0003682(chromatin binding);GO:0003682(chromatin binding)	NA	NA	NA	BAH domain and coiled-coil containing 1 [Source:MGI Symbol;Acc:MGI:2679272]	protein_coding;processed_transcript	0.55	0.67	0.84	1.9	1.04	1.36	-1.06	up	yes
ENSMUSG00000046005	D830044D21Rik	ENSMUST00000143315	NA	NA	NA	NA	RIKEN cDNA D830044D21 gene [Source:MGI Symbol;Acc:MGI:2444378]	lncRNA	0.13	0.2	0.07	0.73	0.15	0.59	-1.86	up	yes
ENSMUSG00000036585	Fgf1	ENSMUST00000040647;ENSMUST00000237356;ENSMUST00000117566;ENSMUST00000236060;ENSMUST00000147607;ENSMUST00000134864;ENSMUST00000236630;ENSMUST00000115582;ENSMUST00000139972;ENSMUST00000235922;ENSMUST00000131348	GO:0000187(activation of MAPK activity);GO:0001525(angiogenesis);GO:0001759(organ induction);GO:0001934(positive regulation of protein phosphorylation);GO:0005104(fibroblast growth factor receptor binding);GO:0005178(integrin binding);GO:0005515(protein binding);GO:0005576(extracellular region);GO:0005615(extracellular space);GO:0005634(nucleus);GO:0005654(nucleoplasm);GO:0005730(nucleolus);GO:00…	04010(MAPK signaling pathway);04014(Ras signaling pathway);04015(Rap1 signaling pathway);04151(PI3K-Akt signaling pathway);04390(Hippo signaling pathway);04810(Regulation of actin cytoskeleton);05200(Pathways in cancer);05218(Melanoma);05224(Breast cancer);05226(Gastric cancer);05226(Gastric cancer)	K18496	NA	fibroblast growth factor 1 [Source:MGI Symbol;Acc:MGI:95515]	protein_coding;retained_intron;nonsense_mediated_decay	0.79	0.93	0.65	1.52	1.33	2.1	-1.07	up	yes
ENSMUSG00000032254	Kif23	ENSMUST00000034815;ENSMUST00000214295;ENSMUST00000214940;ENSMUST00000213159;ENSMUST00000215965;ENSMUST00000215743;ENSMUST00000215319;ENSMUST00000213595;ENSMUST00000215404;ENSMUST00000216812;ENSMUST00000216717;ENSMUST00000216746	GO:0000166(nucleotide binding);GO:0000281(mitotic cytokinesis);GO:0000915(actomyosin contractile ring assembly);GO:0003774(motor activity);GO:0003777(microtubule motor activity);GO:0005524(ATP binding);GO:0005623(cell);GO:0005634(nucleus);GO:0005654(nucleoplasm);GO:0005737(cytoplasm);GO:0005813(centrosome);GO:0005819(spindle);GO:0005856(cytoskeleton);GO:0005871(kinesin complex);GO:0005874(microtu…	05206(MicroRNAs in cancer);05206(MicroRNAs in cancer)	K17387	NA	kinesin family member 23 [Source:MGI Symbol;Acc:MGI:1919069]	protein_coding;retained_intron;processed_transcript	0.74	1.78	1.04	2.71	2.41	2.16	-1.03	up	yes
ENSMUSG00000022900	Ildr1	ENSMUST00000023617;ENSMUST00000119464;ENSMUST00000128084;ENSMUST00000089618;ENSMUST00000153802	GO:0005829(cytosol);GO:0005886(plasma membrane);GO:0006897(endocytosis);GO:0016020(membrane);GO:0016021(integral component of membrane);GO:0032991(protein-containing complex);GO:0042802(identical protein binding);GO:0051260(protein homooligomerization);GO:0061689(tricellular tight junction);GO:0070506(high-density lipoprotein particle receptor activity);GO:0090277(positive regulation of peptide h…	NA	NA	NA	immunoglobulin-like domain containing receptor 1 [Source:MGI Symbol;Acc:MGI:2146574]	protein_coding;retained_intron	0.04	0.16	0.11	0.44	0.2	0.44	-1.8	up	yes
ENSMUSG00000047497	Adamts12	ENSMUST00000061318;ENSMUST00000228940;ENSMUST00000227189	GO:0004222(metalloendopeptidase activity);GO:0005576(extracellular region);GO:0006508(proteolysis);GO:0007160(cell-matrix adhesion);GO:0008233(peptidase activity);GO:0008237(metallopeptidase activity);GO:0016477(cell migration);GO:0016787(hydrolase activity);GO:0030167(proteoglycan catabolic process);GO:0032331(negative regulation of chondrocyte differentiation);GO:0046872(metal ion binding);GO:0…	NA	K08626	EC:3.4.24.-	a disintegrin-like and metallopeptidase (reprolysin type) with thrombospondin type 1 motif, 12 [Source:MGI Symbol;Acc:MGI:2146046]	protein_coding;retained_intron	0.2	0.26	0.16	0.62	0.34	0.51	-1.23	up	yes
ENSMUSG00000052557	Gan	ENSMUST00000162997;ENSMUST00000064488	GO:0005515(protein binding);GO:0005737(cytoplasm);GO:0005856(cytoskeleton);GO:0007010(cytoskeleton organization);GO:0016567(protein ubiquitination);GO:0031463(Cul3-RING ubiquitin ligase complex);GO:0031463(Cul3-RING ubiquitin ligase complex)	NA	NA	NA	giant axonal neuropathy [Source:MGI Symbol;Acc:MGI:1890619]	protein_coding	0.19	0.2	0.16	0.64	0.19	0.61	-1.39	up	yes
ENSMUSG00000017300	Tnnc2	ENSMUST00000103095;ENSMUST00000155443	GO:0003009(skeletal muscle contraction);GO:0003779(actin binding);GO:0005509(calcium ion binding);GO:0005861(troponin complex);GO:0006937(regulation of muscle contraction);GO:0046872(metal ion binding);GO:0048306(calcium-dependent protein binding);GO:0051015(actin filament binding);GO:0051015(actin filament binding)	04020(Calcium signaling pathway);04020(Calcium signaling pathway)	NA	NA	troponin C2, fast [Source:MGI Symbol;Acc:MGI:98780]	protein_coding;processed_transcript	0.94	1.2	0.68	3.62	1.54	2.97	-1.53	up	yes
ENSMUSG00000038729	Pakap	ENSMUST00000102902;ENSMUST00000098064;ENSMUST00000124581;ENSMUST00000107598;ENSMUST00000043456;ENSMUST00000238994;ENSMUST00000107600;ENSMUST00000132497;ENSMUST00000098065;ENSMUST00000102903	GO:0007015(actin filament organization);GO:0007178(transmembrane receptor protein serine/threonine kinase signaling pathway);GO:0008104(protein localization);GO:0051018(protein kinase A binding);GO:0051018(protein kinase A binding)	NA	K16519	NA	paralemmin A kinase anchor protein [Source:MGI Symbol;Acc:MGI:5141924]	protein_coding;processed_transcript	0.96	2.51	1.57	6.66	3.3	2.02	-1.25	up	yes
ENSMUSG00000036339	Tmem260	ENSMUST00000227942;ENSMUST00000226422;ENSMUST00000124720;ENSMUST00000228697;ENSMUST00000156480;ENSMUST00000133744;ENSMUST00000226400;ENSMUST00000111735;ENSMUST00000153765;ENSMUST00000227440;ENSMUST00000226344;ENSMUST00000226373	GO:0003674(molecular_function);GO:0005575(cellular_component);GO:0008150(biological_process);GO:0016020(membrane);GO:0016021(integral component of membrane);GO:0016021(integral component of membrane)	NA	NA	NA	transmembrane protein 260 [Source:MGI Symbol;Acc:MGI:2443219]	retained_intron;protein_coding;nonsense_mediated_decay	0.19	0.17	0.1	0.33	0.23	0.53	-1.24	up	yes
ENSMUSG00000049409	Prokr1	ENSMUST00000204682;ENSMUST00000050887;ENSMUST00000203636	GO:0004930(G protein-coupled receptor activity);GO:0004983(neuropeptide Y receptor activity);GO:0005886(plasma membrane);GO:0005887(integral component of plasma membrane);GO:0007165(signal transduction);GO:0007186(G protein-coupled receptor signaling pathway);GO:0007218(neuropeptide signaling pathway);GO:0007623(circadian rhythm);GO:0016020(membrane);GO:0016021(integral component of membrane);GO:…	NA	K08379	NA	prokineticin receptor 1 [Source:MGI Symbol;Acc:MGI:1929676]	protein_coding	0.44	0.43	0.19	1.55	0.43	1.1	-1.54	up	yes
ENSMUSG00000038020	Rapgefl1	ENSMUST00000107479;ENSMUST00000139889;ENSMUST00000037640	GO:0005085(guanyl-nucleotide exchange factor activity);GO:0007264(small GTPase mediated signal transduction);GO:0007264(small GTPase mediated signal transduction)	NA	NA	NA	Rap guanine nucleotide exchange factor (GEF)-like 1 [Source:MGI Symbol;Acc:MGI:3611446]	protein_coding;retained_intron	0.4	0.25	0.52	1.25	0.77	0.89	-1.32	up	yes
ENSMUSG00000030545	Pex11a	ENSMUST00000032761;ENSMUST00000205297;ENSMUST00000139620;ENSMUST00000150606	GO:0005777(peroxisome);GO:0005778(peroxisomal membrane);GO:0005779(integral component of peroxisomal membrane);GO:0007031(peroxisome organization);GO:0007165(signal transduction);GO:0016020(membrane);GO:0016021(integral component of membrane);GO:0016557(peroxisome membrane biogenesis);GO:0016559(peroxisome fission);GO:0032991(protein-containing complex);GO:0042803(protein homodimerization activit…	04146(Peroxisome);04146(Peroxisome)	K13351	NA	peroxisomal biogenesis factor 11 alpha [Source:MGI Symbol;Acc:MGI:1338788]	protein_coding;retained_intron;processed_transcript	1.88	2.12	1.65	4.91	2.6	4.08	-1.04	up	yes
ENSMUSG00000040760	Appl1	ENSMUST00000036570;ENSMUST00000141599;ENSMUST00000142645;ENSMUST00000142261;ENSMUST00000224406	GO:0001726(ruffle);GO:0001786(phosphatidylserine binding);GO:0005515(protein binding);GO:0005634(nucleus);GO:0005737(cytoplasm);GO:0005768(endosome);GO:0005769(early endosome);GO:0005829(cytosol);GO:0005886(plasma membrane);GO:0006606(protein import into nucleus);GO:0007049(cell cycle);GO:0007179(transforming growth factor beta receptor signaling pathway);GO:0008283(cell population proliferation)…	04211(Longevity regulating pathway);05200(Pathways in cancer);05210(Colorectal cancer);05210(Colorectal cancer)	K08733	NA	adaptor protein, phosphotyrosine interaction, PH domain and leucine zipper containing 1 [Source:MGI Symbol;Acc:MGI:1920243]	protein_coding;retained_intron;processed_transcript	0.22	0.4	0.18	0.94	0.41	0.64	-1.31	up	yes
ENSMUSG00000093402	Gm18588	ENSMUST00000177308	NA	NA	NA	NA	predicted gene, 18588 [Source:MGI Symbol;Acc:MGI:5010773]	processed_pseudogene	1.76	3.2	2.77	6.75	5.6	6.77	-1.31	up	yes
ENSMUSG00000052921	Arhgef15	ENSMUST00000108671;ENSMUST00000151520;ENSMUST00000131686;ENSMUST00000065040;ENSMUST00000141747;ENSMUST00000108670	GO:0005085(guanyl-nucleotide exchange factor activity);GO:0005089(Rho guanyl-nucleotide exchange factor activity);GO:0005096(GTPase activator activity);GO:0005737(cytoplasm);GO:0030425(dendrite);GO:0035023(regulation of Rho protein signal transduction);GO:0042995(cell projection);GO:0043547(positive regulation of GTPase activity);GO:0050790(regulation of catalytic activity);GO:0051496(positive re…	NA	K20687	NA	Rho guanine nucleotide exchange factor (GEF) 15 [Source:MGI Symbol;Acc:MGI:3045246]	protein_coding;processed_transcript;retained_intron	0.02	0.06	0.07	0.17	0.13	0.22	-1.84	up	yes
ENSMUSG00000027680	Fxr1	ENSMUST00000197694;ENSMUST00000200392;ENSMUST00000001620;ENSMUST00000198051;ENSMUST00000200425;ENSMUST00000167354;ENSMUST00000200086;ENSMUST00000196519;ENSMUST00000197853	GO:0000381(regulation of alternative mRNA splicing, via spliceosome);GO:0001934(positive regulation of protein phosphorylation);GO:0003676(nucleic acid binding);GO:0003723(RNA binding);GO:0003729(mRNA binding);GO:0003730(mRNA 3'-UTR binding);GO:0005515(protein binding);GO:0005634(nucleus);GO:0005737(cytoplasm);GO:0005829(cytosol);GO:0005844(polysome);GO:0006417(regulation of translation);GO:00072…	03013(RNA transport);03013(RNA transport)	K15516	NA	fragile X mental retardation gene 1, autosomal homolog [Source:MGI Symbol;Acc:MGI:104860]	protein_coding;retained_intron;nonsense_mediated_decay	1.02	1.71	1	3.98	1.56	2.56	-1.12	up	yes
ENSMUSG00000044566	Cage1	ENSMUST00000089840;ENSMUST00000110233;ENSMUST00000131066;ENSMUST00000074969	GO:0003674(molecular_function);GO:0005575(cellular_component);GO:0008150(biological_process);GO:0008150(biological_process)	NA	NA	NA	cancer antigen 1 [Source:MGI Symbol;Acc:MGI:1918463]	protein_coding	0.16	0.13	0.17	0.56	0.26	0.5	-1.5	up	yes
ENSMUSG00000061079	Zfp143	ENSMUST00000211798;ENSMUST00000084727;ENSMUST00000209505;ENSMUST00000169638;ENSMUST00000209252	GO:0000790(nuclear chromatin);GO:0000978(RNA polymerase II proximal promoter sequence-specific DNA binding);GO:0001228(DNA-binding transcription activator activity, RNA polymerase II-specific);GO:0003676(nucleic acid binding);GO:0003677(DNA binding);GO:0003682(chromatin binding);GO:0005515(protein binding);GO:0005634(nucleus);GO:0005667(transcription factor complex);GO:0031519(PcG protein complex…	NA	K20828	NA	zinc finger protein 143 [Source:MGI Symbol;Acc:MGI:1277969]	protein_coding;retained_intron	1.87	2.05	0.77	3.63	2.67	4.02	-1.14	up	yes
ENSMUSG00000037400	Atp11b	ENSMUST00000029257;ENSMUST00000196700;ENSMUST00000197764;ENSMUST00000200351;ENSMUST00000196965;ENSMUST00000196409;ENSMUST00000197003;ENSMUST00000211902;ENSMUST00000198599;ENSMUST00000199892;ENSMUST00000200445	GO:0000166(nucleotide binding);GO:0000287(magnesium ion binding);GO:0005524(ATP binding);GO:0005783(endoplasmic reticulum);GO:0005802(trans-Golgi network);GO:0005886(plasma membrane);GO:0015914(phospholipid transport);GO:0016020(membrane);GO:0016021(integral component of membrane);GO:0045332(phospholipid translocation);GO:0055037(recycling endosome);GO:0140326(ATPase-coupled intramembrane lipid t…	NA	K01530	EC:7.6.2.1	ATPase, class VI, type 11B [Source:MGI Symbol;Acc:MGI:1923545]	protein_coding;retained_intron;processed_transcript;nonsense_mediated_decay	0.44	0.67	0.33	1.33	0.77	1.04	-1.12	up	yes
ENSMUSG00000050538	B230217C12Rik	ENSMUST00000155954;ENSMUST00000170806;ENSMUST00000164364;ENSMUST00000054783	GO:0003674(molecular_function);GO:0005575(cellular_component);GO:0008150(biological_process);GO:0016020(membrane);GO:0016021(integral component of membrane);GO:0016021(integral component of membrane)	NA	NA	NA	RIKEN cDNA B230217C12 gene [Source:MGI Symbol;Acc:MGI:1915377]	protein_coding	2.18	3.12	2.01	5.87	3.6	5.55	-1.04	up	yes
ENSMUSG00000020070	Rufy2	ENSMUST00000119567;ENSMUST00000143594;ENSMUST00000156302;ENSMUST00000122231;ENSMUST00000148259;ENSMUST00000131718;ENSMUST00000062600;ENSMUST00000143726	GO:0005634(nucleus);GO:0005737(cytoplasm);GO:0017124(SH3 domain binding);GO:0046872(metal ion binding);GO:0046872(metal ion binding)	NA	NA	NA	RUN and FYVE domain-containing 2 [Source:MGI Symbol;Acc:MGI:1917682]	protein_coding;nonsense_mediated_decay;retained_intron	0.26	0.43	0.18	0.97	0.34	0.99	-1.4	up	yes
ENSMUSG00000017491	Rarb	ENSMUST00000063750;ENSMUST00000223576;ENSMUST00000225594;ENSMUST00000225356;ENSMUST00000225921;ENSMUST00000223976;ENSMUST00000225245	GO:0000122(negative regulation of transcription by RNA polymerase II);GO:0000976(transcription regulatory region sequence-specific DNA binding);GO:0000977(RNA polymerase II regulatory region sequence-specific DNA binding);GO:0000981(DNA-binding transcription factor activity, RNA polymerase II-specific);GO:0001657(ureteric bud development);GO:0001889(liver development);GO:0002068(glandular epithel…	05200(Pathways in cancer);05222(Small cell lung cancer);05223(Non-small cell lung cancer);05226(Gastric cancer);05226(Gastric cancer)	K08528	NA	retinoic acid receptor, beta [Source:MGI Symbol;Acc:MGI:97857]	protein_coding;nonsense_mediated_decay;retained_intron	0.12	0.23	0.19	0.48	0.34	0.68	-1.47	up	yes
ENSMUSG00000032584	Mst1r	ENSMUST00000195617;ENSMUST00000035203;ENSMUST00000195113;ENSMUST00000194527	GO:0000166(nucleotide binding);GO:0001725(stress fiber);GO:0002376(immune system process);GO:0004672(protein kinase activity);GO:0004713(protein tyrosine kinase activity);GO:0004714(transmembrane receptor protein tyrosine kinase activity);GO:0005515(protein binding);GO:0005524(ATP binding);GO:0005773(vacuole);GO:0005886(plasma membrane);GO:0005887(integral component of plasma membrane);GO:0006468…	NA	K05100	EC:2.7.10.1	macrophage stimulating 1 receptor (c-met-related tyrosine kinase) [Source:MGI Symbol;Acc:MGI:99614]	nonsense_mediated_decay;protein_coding;retained_intron	0.88	1.03	1.07	2.17	1.72	2.12	-1.02	up	yes
ENSMUSG00000039987	Phtf2	ENSMUST00000140147;ENSMUST00000118174;ENSMUST00000133784;ENSMUST00000124431;ENSMUST00000139325;ENSMUST00000153194;ENSMUST00000156044	GO:0003677(DNA binding);GO:0005783(endoplasmic reticulum);GO:0016020(membrane);GO:0016021(integral component of membrane);GO:0016021(integral component of membrane)	NA	NA	NA	putative homeodomain transcription factor 2 [Source:MGI Symbol;Acc:MGI:1916020]	retained_intron;protein_coding;processed_transcript;nonsense_mediated_decay	0.59	0.72	0.44	1.62	0.95	1.15	-1.09	up	yes
ENSMUSG00000042751	Nmnat2	ENSMUST00000043313;ENSMUST00000190960;ENSMUST00000186368;ENSMUST00000185241;ENSMUST00000187569;ENSMUST00000186621	GO:0000139(Golgi membrane);GO:0000166(nucleotide binding);GO:0000309(nicotinamide-nucleotide adenylyltransferase activity);GO:0003824(catalytic activity);GO:0004515(nicotinate-nucleotide adenylyltransferase activity);GO:0005524(ATP binding);GO:0005737(cytoplasm);GO:0005770(late endosome);GO:0005794(Golgi apparatus);GO:0005802(trans-Golgi network);GO:0009058(biosynthetic process);GO:0009435(NAD bi…	00760(Nicotinate and nicotinamide metabolism);00760(Nicotinate and nicotinamide metabolism)	K06210	2.7.7.18;EC:2.7.7.1	nicotinamide nucleotide adenylyltransferase 2 [Source:MGI Symbol;Acc:MGI:2444155]	protein_coding;processed_transcript;nonsense_mediated_decay;retained_intron	0.79	0.55	0.79	1.91	1.25	1.44	-1.11	up	yes
ENSMUSG00000020599	Rgs9	ENSMUST00000103062;ENSMUST00000020920;ENSMUST00000156785;ENSMUST00000106704;ENSMUST00000106706	GO:0001975(response to amphetamine);GO:0005096(GTPase activator activity);GO:0005515(protein binding);GO:0005634(nucleus);GO:0005737(cytoplasm);GO:0007165(signal transduction);GO:0007186(G protein-coupled receptor signaling pathway);GO:0007212(dopamine receptor signaling pathway);GO:0007399(nervous system development);GO:0007601(visual perception);GO:0008277(regulation of G protein-coupled recept…	04744(Phototransduction);05030(Cocaine addiction);05030(Cocaine addiction)	K13765	NA	regulator of G-protein signaling 9 [Source:MGI Symbol;Acc:MGI:1338824]	protein_coding;processed_transcript	0.05	0.15	0.2	0.37	0.42	0.43	-1.63	up	yes
ENSMUSG00000118590	AC167036	ENSMUST00000239195	GO:0016021(integral component of membrane)	NA	NA	NA	novel protein	protein_coding	0.83	0.43	0.49	1.63	1.83	1.43	-1.48	up	yes
ENSMUSG00000049488	Tmem67	ENSMUST00000131145;ENSMUST00000151859;ENSMUST00000050686;ENSMUST00000146140;ENSMUST00000108293;ENSMUST00000147746	GO:0005789(endoplasmic reticulum membrane);GO:0005813(centrosome);GO:0010826(negative regulation of centrosome duplication);GO:0016020(membrane);GO:0016021(integral component of membrane);GO:0030433(ubiquitin-dependent ERAD pathway);GO:0030659(cytoplasmic vesicle membrane);GO:0031005(filamin binding);GO:0035869(ciliary transition zone);GO:0036038(MKS complex);GO:0051082(unfolded protein binding);…	NA	K19348	NA	transmembrane protein 67 [Source:MGI Symbol;Acc:MGI:1923928]	nonsense_mediated_decay;retained_intron;protein_coding	0.15	0.24	0.11	0.49	0.28	0.48	-1.33	up	yes
ENSMUSG00000024486	Hbegf	ENSMUST00000025363;ENSMUST00000237621;ENSMUST00000236520	GO:0001525(angiogenesis);GO:0001832(blastocyst growth);GO:0005154(epidermal growth factor receptor binding);GO:0005576(extracellular region);GO:0005615(extracellular space);GO:0005886(plasma membrane);GO:0005887(integral component of plasma membrane);GO:0007173(epidermal growth factor receptor signaling pathway);GO:0008016(regulation of heart contraction);GO:0008083(growth factor activity);GO:000…	01522(Endocrine resistance);04012(ErbB signaling pathway);04912(GnRH signaling pathway);04915(Estrogen signaling pathway);04928(Parathyroid hormone synthesis, secretion and action);05205(Proteoglycans in cancer);05219(Bladder cancer);05219(Bladder cancer)	K08523	NA	heparin-binding EGF-like growth factor [Source:MGI Symbol;Acc:MGI:96070]	protein_coding;retained_intron	1.68	1.44	1.41	4.19	1.98	3.09	-1.03	up	yes
ENSMUSG00000048489	Depp1	ENSMUST00000067354;ENSMUST00000178241;ENSMUST00000204555	GO:0003674(molecular_function);GO:0005737(cytoplasm);GO:0005739(mitochondrion);GO:0005777(peroxisome);GO:0006914(autophagy);GO:0010506(regulation of autophagy);GO:0043231(intracellular membrane-bounded organelle);GO:0043231(intracellular membrane-bounded organelle)	NA	NA	NA	DEPP1 autophagy regulator [Source:MGI Symbol;Acc:MGI:1918730]	protein_coding	0.81	0.38	0.52	1.88	0.93	2.31	-1.59	up	yes
ENSMUSG00000021785	Ngly1	ENSMUST00000022310;ENSMUST00000226089;ENSMUST00000143947;ENSMUST00000223879;ENSMUST00000224656;ENSMUST00000223973;ENSMUST00000224154;ENSMUST00000153109	GO:0000224(peptide-N4-(N-acetyl-beta-glucosaminyl)asparagine amidase activity);GO:0005515(protein binding);GO:0005634(nucleus);GO:0005737(cytoplasm);GO:0005829(cytosol);GO:0006515(protein quality control for misfolded or incompletely synthesized proteins);GO:0006516(glycoprotein catabolic process);GO:0006517(protein deglycosylation);GO:0016787(hydrolase activity);GO:0046872(metal ion binding);GO:…	04141(Protein processing in endoplasmic reticulum);04141(Protein processing in endoplasmic reticulum)	K01456	EC:3.5.1.52	N-glycanase 1 [Source:MGI Symbol;Acc:MGI:1913276]	protein_coding;retained_intron	0.83	1.22	0.49	2.36	1.3	1.78	-1.1	up	yes
ENSMUSG00000086863	Gm15543	ENSMUST00000141307	NA	NA	NA	NA	predicted gene 15543 [Source:MGI Symbol;Acc:MGI:3782992]	lncRNA	2.72	4	4.5	9.8	7.19	10.71	-1.3	up	yes
ENSMUSG00000036022	Fam122b	ENSMUST00000114841;ENSMUST00000071023;ENSMUST00000114838;ENSMUST00000143069	GO:0003674(molecular_function);GO:0005575(cellular_component);GO:0005581(collagen trimer);GO:0008150(biological_process);GO:0008150(biological_process)	NA	NA	NA	family with sequence similarity 122, member B [Source:MGI Symbol;Acc:MGI:1926005]	protein_coding;processed_transcript	0.41	0.5	0.24	1.77	0.46	0.98	-1.48	up	yes
ENSMUSG00000044378	Slc15a5	ENSMUST00000050132;ENSMUST00000150278;ENSMUST00000171804;ENSMUST00000154461;ENSMUST00000141280;ENSMUST00000111873	GO:0015031(protein transport);GO:0015293(symporter activity);GO:0015333(peptide:proton symporter activity);GO:0015833(peptide transport);GO:0016020(membrane);GO:0016021(integral component of membrane);GO:0022857(transmembrane transporter activity);GO:0035672(oligopeptide transmembrane transport);GO:0035673(oligopeptide transmembrane transporter activity);GO:0055085(transmembrane transport);GO:190…	NA	K14639	NA	solute carrier family 15, member 5 [Source:MGI Symbol;Acc:MGI:3607714]	retained_intron;protein_coding	1.04	0.99	0.81	2.68	1.34	2.33	-1.16	up	yes
ENSMUSG00000089789	Rdh1	ENSMUST00000073639	GO:0001523(retinoid metabolic process);GO:0004745(retinol dehydrogenase activity);GO:0005789(endoplasmic reticulum membrane);GO:0008202(steroid metabolic process);GO:0016229(steroid dehydrogenase activity);GO:0016491(oxidoreductase activity);GO:0031301(integral component of organelle membrane);GO:0043231(intracellular membrane-bounded organelle);GO:0047023(androsterone dehydrogenase activity);GO:…	00830(Retinol metabolism)	K11154	EC:1.1.1.-	retinol dehydrogenase 1 (all trans) [Source:MGI Symbol;Acc:MGI:1195275]	protein_coding	0	0.09	0.05	0.34	0.23	0.14	-2.35	up	yes
ENSMUSG00000004626	Stxbp2	ENSMUST00000159652;ENSMUST00000162974;ENSMUST00000159370;ENSMUST00000162867;ENSMUST00000162047;ENSMUST00000162737;ENSMUST00000161629;ENSMUST00000162832;ENSMUST00000159911;ENSMUST00000163044;ENSMUST00000160435;ENSMUST00000161982;ENSMUST00000159888;ENSMUST00000160708;ENSMUST00000004745	GO:0001909(leukocyte mediated cytotoxicity);GO:0005515(protein binding);GO:0005737(cytoplasm);GO:0005829(cytosol);GO:0005886(plasma membrane);GO:0006887(exocytosis);GO:0006904(vesicle docking involved in exocytosis);GO:0015031(protein transport);GO:0016192(vesicle-mediated transport);GO:0016324(apical plasma membrane);GO:0017075(syntaxin-1 binding);GO:0019905(syntaxin binding);GO:0030027(lamellip…	NA	K15300	NA	syntaxin binding protein 2 [Source:MGI Symbol;Acc:MGI:107370]	retained_intron;protein_coding;nonsense_mediated_decay;processed_transcript	0.03	0	0.03	0.39	0	0.35	-3.66	up	yes
ENSMUSG00000019027	Dnah1	ENSMUST00000048603;ENSMUST00000228429	GO:0000166(nucleotide binding);GO:0003341(cilium movement);GO:0003351(epithelial cilium movement involved in extracellular fluid movement);GO:0003774(motor activity);GO:0003777(microtubule motor activity);GO:0005524(ATP binding);GO:0005576(extracellular region);GO:0005737(cytoplasm);GO:0005856(cytoskeleton);GO:0005858(axonemal dynein complex);GO:0005874(microtubule);GO:0005929(cilium);GO:0005930(…	05016(Huntington disease);05016(Huntington disease)	K10408	NA	dynein, axonemal, heavy chain 1 [Source:MGI Symbol;Acc:MGI:107721]	protein_coding;processed_transcript	0.26	0.09	0.15	0.5	0.31	0.44	-1.34	up	yes
ENSMUSG00000057054	Inca1	ENSMUST00000108542;ENSMUST00000073625;ENSMUST00000108541;ENSMUST00000126114;ENSMUST00000108543	GO:0004860(protein kinase inhibitor activity);GO:0004861(cyclin-dependent protein serine/threonine kinase inhibitor activity);GO:0005515(protein binding);GO:0005634(nucleus);GO:0005654(nucleoplasm);GO:0005737(cytoplasm);GO:0007049(cell cycle);GO:0008285(negative regulation of cell population proliferation);GO:0016604(nuclear body);GO:0030332(cyclin binding);GO:0044877(protein-containing complex b…	NA	NA	NA	inhibitor of CDK, cyclin A1 interacting protein 1 [Source:MGI Symbol;Acc:MGI:2144284]	protein_coding	1.21	0.94	1.85	5.16	1.73	4.1	-1.45	up	yes
ENSMUSG00000021238	Aldh6a1	ENSMUST00000085192;ENSMUST00000222641;ENSMUST00000220491;ENSMUST00000222062;ENSMUST00000222656	GO:0004491(methylmalonate-semialdehyde dehydrogenase (acylating) activity);GO:0005654(nucleoplasm);GO:0005739(mitochondrion);GO:0006210(thymine catabolic process);GO:0006573(valine metabolic process);GO:0006574(valine catabolic process);GO:0016491(oxidoreductase activity);GO:0016620(oxidoreductase activity, acting on the aldehyde or oxo group of donors, NAD or NADP as acceptor);GO:0016790(thioles…	00280(Valine, leucine and isoleucine degradation);00410(beta-Alanine metabolism);00562(Inositol phosphate metabolism);00640(Propanoate metabolism);00640(Propanoate metabolism)	K00140	1.2.1.27;EC:1.2.1.18	aldehyde dehydrogenase family 6, subfamily A1 [Source:MGI Symbol;Acc:MGI:1915077]	protein_coding;processed_transcript;retained_intron	0.9	1.24	0.42	3.12	1.22	1.8	-1.26	up	yes
ENSMUSG00000078942	Naip6	ENSMUST00000118574;ENSMUST00000042220	GO:0000166(nucleotide binding);GO:0002376(immune system process);GO:0005515(protein binding);GO:0005524(ATP binding);GO:0005737(cytoplasm);GO:0006915(apoptotic process);GO:0006954(inflammatory response);GO:0016045(detection of bacterium);GO:0042742(defense response to bacterium);GO:0043005(neuron projection);GO:0043025(neuronal cell body);GO:0043027(cysteine-type endopeptidase inhibitor activity …	04621(NOD-like receptor signaling pathway);05134(Legionellosis);05134(Legionellosis)	K12807	NA	NLR family, apoptosis inhibitory protein 6 [Source:MGI Symbol;Acc:MGI:1298222]	protein_coding	0.26	0.47	0.15	0.77	0.59	0.8	-1.29	up	yes
ENSMUSG00000020183	Cpm	ENSMUST00000141991;ENSMUST00000020399;ENSMUST00000123374;ENSMUST00000138020	GO:0004180(carboxypeptidase activity);GO:0004181(metallocarboxypeptidase activity);GO:0005615(extracellular space);GO:0005886(plasma membrane);GO:0006508(proteolysis);GO:0006518(peptide metabolic process);GO:0008233(peptidase activity);GO:0008237(metallopeptidase activity);GO:0008270(zinc ion binding);GO:0016020(membrane);GO:0016485(protein processing);GO:0016787(hydrolase activity);GO:0031225(an…	NA	K01296	EC:3.4.17.12	carboxypeptidase M [Source:MGI Symbol;Acc:MGI:1917824]	retained_intron;protein_coding;processed_transcript	0.36	0.38	0.43	1.02	0.61	1.01	-1.18	up	yes
ENSMUSG00000078919	Dpm1	ENSMUST00000099072;ENSMUST00000136582;ENSMUST00000154111;ENSMUST00000109193;ENSMUST00000140249;ENSMUST00000141036;ENSMUST00000156800;ENSMUST00000150437;ENSMUST00000142482;ENSMUST00000153258	GO:0004169(dolichyl-phosphate-mannose-protein mannosyltransferase activity);GO:0004582(dolichyl-phosphate beta-D-mannosyltransferase activity);GO:0005537(mannose binding);GO:0005783(endoplasmic reticulum);GO:0005789(endoplasmic reticulum membrane);GO:0006486(protein glycosylation);GO:0006506(GPI anchor biosynthetic process);GO:0016020(membrane);GO:0016740(transferase activity);GO:0016757(transfer…	00510(N-Glycan biosynthesis);00510(N-Glycan biosynthesis)	K00721	EC:2.4.1.83	dolichol-phosphate (beta-D) mannosyltransferase 1 [Source:MGI Symbol;Acc:MGI:1330239]	nonsense_mediated_decay;retained_intron;protein_coding;processed_transcript	1.61	0.78	0.65	2.63	1.87	1.97	-1.09	up	yes
ENSMUSG00000092686	Gm25745	ENSMUST00000174945	NA	NA	NA	NA	predicted gene, 25745 [Source:MGI Symbol;Acc:MGI:5455522]	miRNA	34.6	70.24	33.44	105.48	89.73	88.11	-1.03	up	yes
ENSMUSG00000029377	Ereg	ENSMUST00000031324	GO:0001525(angiogenesis);GO:0001550(ovarian cumulus expansion);GO:0001556(oocyte maturation);GO:0001819(positive regulation of cytokine production);GO:0005154(epidermal growth factor receptor binding);GO:0005576(extracellular region);GO:0005615(extracellular space);GO:0005886(plasma membrane);GO:0007143(female meiotic nuclear division);GO:0007173(epidermal growth factor receptor signaling pathway…	04010(MAPK signaling pathway);04012(ErbB signaling pathway);04151(PI3K-Akt signaling pathway);05210(Colorectal cancer)	K09784	NA	epiregulin [Source:MGI Symbol;Acc:MGI:107508]	protein_coding	0.14	0.14	0.06	0.71	0.2	0.25	-1.78	up	yes
ENSMUSG00000030655	Smg1	ENSMUST00000032891;ENSMUST00000207162;ENSMUST00000179331;ENSMUST00000179847;ENSMUST00000179047;ENSMUST00000208025;ENSMUST00000208930;ENSMUST00000208209;ENSMUST00000180009;ENSMUST00000178025	GO:0000166(nucleotide binding);GO:0000184(nuclear-transcribed mRNA catabolic process, nonsense-mediated decay);GO:0004674(protein serine/threonine kinase activity);GO:0005515(protein binding);GO:0005524(ATP binding);GO:0005634(nucleus);GO:0005654(nucleoplasm);GO:0005737(cytoplasm);GO:0006281(DNA repair);GO:0006974(cellular response to DNA damage stimulus);GO:0016301(kinase activity);GO:0016310(ph…	03015(mRNA surveillance pathway);03015(mRNA surveillance pathway)	K08873	EC:2.7.11.1	SMG1 homolog, phosphatidylinositol 3-kinase-related kinase (C. elegans) [Source:MGI Symbol;Acc:MGI:1919742]	protein_coding;processed_transcript;nonsense_mediated_decay;retained_intron	0.17	0.25	0.09	0.57	0.21	0.44	-1.28	up	yes
ENSMUSG00000037860	Aim2	ENSMUST00000147604;ENSMUST00000166137;ENSMUST00000173023;ENSMUST00000151176;ENSMUST00000192575;ENSMUST00000174263;ENSMUST00000135370	GO:0002218(activation of innate immune response);GO:0002230(positive regulation of defense response to virus by host);GO:0002376(immune system process);GO:0003677(DNA binding);GO:0003690(double-stranded DNA binding);GO:0005515(protein binding);GO:0005634(nucleus);GO:0005654(nucleoplasm);GO:0005737(cytoplasm);GO:0005739(mitochondrion);GO:0005829(cytosol);GO:0006915(apoptotic process);GO:0006954(in…	04621(NOD-like receptor signaling pathway);04623(Cytosolic DNA-sensing pathway);04623(Cytosolic DNA-sensing pathway)	K12966	NA	absent in melanoma 2 [Source:MGI Symbol;Acc:MGI:2686159]	protein_coding;processed_transcript	3.94	4.77	2.2	11.91	3.93	7.57	-1.1	up	yes
ENSMUSG00000042348	Arl15	ENSMUST00000224858;ENSMUST00000091201;ENSMUST00000224068	GO:0000166(nucleotide binding);GO:0005525(GTP binding);GO:0008150(biological_process);GO:0008150(biological_process)	NA	K17201	NA	ADP-ribosylation factor-like 15 [Source:MGI Symbol;Acc:MGI:2442308]	nonsense_mediated_decay;protein_coding	2.22	2.16	1.28	4.57	2.68	4.1	-1	up	yes
ENSMUSG00000001323	Srr	ENSMUST00000121738;ENSMUST00000065211;ENSMUST00000123855;ENSMUST00000108447;ENSMUST00000138612;ENSMUST00000128556;ENSMUST00000147817;ENSMUST00000108448;ENSMUST00000135587;ENSMUST00000127499	GO:0000166(nucleotide binding);GO:0000287(magnesium ion binding);GO:0003824(catalytic activity);GO:0003941(L-serine ammonia-lyase activity);GO:0005509(calcium ion binding);GO:0005515(protein binding);GO:0005524(ATP binding);GO:0005737(cytoplasm);GO:0005886(plasma membrane);GO:0006520(cellular amino acid metabolic process);GO:0006563(L-serine metabolic process);GO:0007420(brain development);GO:000…	00260(Glycine, serine and threonine metabolism);00260(Glycine, serine and threonine metabolism)	K12235	EC:5.1.1.18	serine racemase [Source:MGI Symbol;Acc:MGI:1351636]	protein_coding;retained_intron;processed_transcript	4.35	5.8	1.65	9.34	6.03	8.67	-1.03	up	yes
ENSMUSG00000060961	Slc4a4	ENSMUST00000148750;ENSMUST00000238265;ENSMUST00000134303;ENSMUST00000239214;ENSMUST00000130041;ENSMUST00000135283;ENSMUST00000113218;ENSMUST00000144713;ENSMUST00000113216;ENSMUST00000156238	GO:0005452(inorganic anion exchanger activity);GO:0005515(protein binding);GO:0005623(cell);GO:0005886(plasma membrane);GO:0005887(integral component of plasma membrane);GO:0006811(ion transport);GO:0006814(sodium ion transport);GO:0006820(anion transport);GO:0006885(regulation of pH);GO:0008509(anion transmembrane transporter activity);GO:0008510(sodium:bicarbonate symporter activity);GO:0015293…	04964(Proximal tubule bicarbonate reclamation);04972(Pancreatic secretion);04976(Bile secretion);04976(Bile secretion)	K13575	NA	solute carrier family 4 (anion exchanger), member 4 [Source:MGI Symbol;Acc:MGI:1927555]	protein_coding;processed_transcript	0.08	0.1	0.06	0.28	0.15	0.21	-1.39	up	yes
ENSMUSG00000021007	Spata7	ENSMUST00000048402;ENSMUST00000222195;ENSMUST00000130136;ENSMUST00000222378;ENSMUST00000221273;ENSMUST00000155899;ENSMUST00000152482;ENSMUST00000101144;ENSMUST00000101146	GO:0000226(microtubule cytoskeleton organization);GO:0001750(photoreceptor outer segment);GO:0005515(protein binding);GO:0005654(nucleoplasm);GO:0005737(cytoplasm);GO:0005739(mitochondrion);GO:0005829(cytosol);GO:0005856(cytoskeleton);GO:0005930(axoneme);GO:0007601(visual perception);GO:0015630(microtubule cytoskeleton);GO:0032391(photoreceptor connecting cilium);GO:0036064(ciliary basal body);GO…	NA	K19655	NA	spermatogenesis associated 7 [Source:MGI Symbol;Acc:MGI:2144877]	protein_coding;retained_intron	0.16	0.19	0.12	0.34	0.42	0.31	-1.19	up	yes
ENSMUSG00000044042	Fmn1	ENSMUST00000099576;ENSMUST00000081349;ENSMUST00000154834;ENSMUST00000238883;ENSMUST00000153151;ENSMUST00000150510;ENSMUST00000102547;ENSMUST00000161731;ENSMUST00000110954;ENSMUST00000145891;ENSMUST00000152255	GO:0003779(actin binding);GO:0005634(nucleus);GO:0005737(cytoplasm);GO:0005789(endoplasmic reticulum membrane);GO:0005856(cytoskeleton);GO:0005884(actin filament);GO:0005886(plasma membrane);GO:0005912(adherens junction);GO:0008017(microtubule binding);GO:0010467(gene expression);GO:0016020(membrane);GO:0017124(SH3 domain binding);GO:0030054(cell junction);GO:0030838(positive regulation of actin …	NA	K10367	NA	formin 1 [Source:MGI Symbol;Acc:MGI:101815]	protein_coding;processed_transcript	0.2	0.22	0.15	0.49	0.25	0.54	-1.16	up	yes
ENSMUSG00000043505	Gimap5	ENSMUST00000055558;ENSMUST00000203006;ENSMUST00000147047;ENSMUST00000135174	GO:0000166(nucleotide binding);GO:0005515(protein binding);GO:0005525(GTP binding);GO:0005739(mitochondrion);GO:0005764(lysosome);GO:0005765(lysosomal membrane);GO:0005768(endosome);GO:0010008(endosome membrane);GO:0016020(membrane);GO:0016021(integral component of membrane);GO:0032585(multivesicular body membrane);GO:0032585(multivesicular body membrane)	NA	NA	NA	GTPase, IMAP family member 5 [Source:MGI Symbol;Acc:MGI:2442232]	protein_coding;retained_intron;processed_transcript	0.78	0.91	1.13	1.86	2.01	1.96	-1.05	up	yes
ENSMUSG00000021824	Ap3m1	ENSMUST00000154460;ENSMUST00000130291;ENSMUST00000148886;ENSMUST00000022371;ENSMUST00000156716;ENSMUST00000130370;ENSMUST00000224016;ENSMUST00000126536	GO:0005794(Golgi apparatus);GO:0006886(intracellular protein transport);GO:0008089(anterograde axonal transport);GO:0015031(protein transport);GO:0016020(membrane);GO:0016192(vesicle-mediated transport);GO:0017137(Rab GTPase binding);GO:0030131(clathrin adaptor complex);GO:0030659(cytoplasmic vesicle membrane);GO:0031410(cytoplasmic vesicle);GO:0048490(anterograde synaptic vesicle transport);GO:1…	04142(Lysosome);04142(Lysosome)	K12398	NA	adaptor-related protein complex 3, mu 1 subunit [Source:MGI Symbol;Acc:MGI:1929212]	protein_coding;processed_transcript;nonsense_mediated_decay	0.31	0.61	0.15	1.25	0.56	0.99	-1.39	up	yes
ENSMUSG00000049871	Nlrc3	ENSMUST00000177551;ENSMUST00000180200;ENSMUST00000096308;ENSMUST00000163478;ENSMUST00000229884	GO:0000166(nucleotide binding);GO:0003674(molecular_function);GO:0005515(protein binding);GO:0005524(ATP binding);GO:0005737(cytoplasm);GO:0005829(cytosol);GO:0007249(I-kappaB kinase/NF-kappaB signaling);GO:0014067(negative regulation of phosphatidylinositol 3-kinase signaling);GO:0031396(regulation of protein ubiquitination);GO:0032088(negative regulation of NF-kappaB transcription factor activi…	NA	NA	NA	NLR family, CARD domain containing 3 [Source:MGI Symbol;Acc:MGI:2444070]	protein_coding;retained_intron	0.07	0.07	0.04	0.22	0.13	0.18	-1.54	up	yes
ENSMUSG00000021952	Xpo4	ENSMUST00000174545;ENSMUST00000173940;ENSMUST00000173172;ENSMUST00000089482;ENSMUST00000172539;ENSMUST00000173638;ENSMUST00000172647;ENSMUST00000172524;ENSMUST00000174152	GO:0005049(nuclear export signal receptor activity);GO:0005634(nucleus);GO:0005643(nuclear pore);GO:0005654(nucleoplasm);GO:0005737(cytoplasm);GO:0005829(cytosol);GO:0006611(protein export from nucleus);GO:0015031(protein transport);GO:0046827(positive regulation of protein export from nucleus);GO:0051168(nuclear export);GO:0051168(nuclear export)	NA	NA	NA	exportin 4 [Source:MGI Symbol;Acc:MGI:1888526]	protein_coding;retained_intron;processed_transcript;nonsense_mediated_decay	0.18	0.25	0.16	0.44	0.36	0.5	-1.14	up	yes
ENSMUSG00000028189	Ctbs	ENSMUST00000061937;ENSMUST00000197166;ENSMUST00000196609;ENSMUST00000029840	GO:0004553(hydrolase activity, hydrolyzing O-glycosyl compounds);GO:0004568(chitinase activity);GO:0005764(lysosome);GO:0005975(carbohydrate metabolic process);GO:0006032(chitin catabolic process);GO:0008061(chitin binding);GO:0008152(metabolic process);GO:0009313(oligosaccharide catabolic process);GO:0016787(hydrolase activity);GO:0016798(hydrolase activity, acting on glycosyl bonds);GO:0016798(…	NA	K12310	EC:3.2.1.-	chitobiase [Source:MGI Symbol;Acc:MGI:1921495]	protein_coding;retained_intron;nonsense_mediated_decay	1.21	0.93	0.67	2.63	1.15	2.29	-1.12	up	yes
ENSMUSG00000039163	Cmc1	ENSMUST00000044220;ENSMUST00000215799	GO:0003674(molecular_function);GO:0005739(mitochondrion);GO:0008150(biological_process);GO:0046872(metal ion binding);GO:0046872(metal ion binding)	NA	K18171	NA	COX assembly mitochondrial protein 1 [Source:MGI Symbol;Acc:MGI:1915149]	protein_coding	10.3	4.52	10.07	22.89	11.49	20.61	-1.14	up	yes
ENSMUSG00000037646	Vps13b	ENSMUST00000048646;ENSMUST00000227567;ENSMUST00000228338;ENSMUST00000228738;ENSMUST00000226579;ENSMUST00000227455;ENSMUST00000227309	GO:0003674(molecular_function);GO:0005575(cellular_component);GO:0008150(biological_process);GO:0015031(protein transport);GO:0015031(protein transport)	NA	K19526	NA	vacuolar protein sorting 13B [Source:MGI Symbol;Acc:MGI:1916380]	protein_coding;retained_intron;processed_transcript	0.2	0.23	0.13	0.45	0.33	0.36	-1.03	up	yes
ENSMUSG00000097488	4732487G21Rik	ENSMUST00000181495	NA	NA	NA	NA	RIKEN cDNA 4732487G21 gene [Source:MGI Symbol;Acc:MGI:2441820]	lncRNA	0.09	0.33	0.12	0.82	0.44	0.48	-1.68	up	yes
ENSMUSG00000024921	Smarca2	ENSMUST00000025862;ENSMUST00000175935;ENSMUST00000176475;ENSMUST00000207226;ENSMUST00000175953;ENSMUST00000177484;ENSMUST00000176019;ENSMUST00000177252;ENSMUST00000176584;ENSMUST00000207175;ENSMUST00000207535;ENSMUST00000176494;ENSMUST00000208751;ENSMUST00000208027;ENSMUST00000176700;ENSMUST00000208984;ENSMUST00000176030;ENSMUST00000208541;ENSMUST00000175842;ENSMUST00000207054;ENSMUST00000176698;…	GO:0000790(nuclear chromatin);GO:0003682(chromatin binding);GO:0003713(transcription coactivator activity);GO:0005515(protein binding);GO:0005524(ATP binding);GO:0005634(nucleus);GO:0005654(nucleoplasm);GO:0006338(chromatin remodeling);GO:0006355(regulation of transcription, DNA-templated);GO:0007286(spermatid development);GO:0008285(negative regulation of cell population proliferation);GO:001651…	04714(Thermogenesis);05225(Hepatocellular carcinoma);05225(Hepatocellular carcinoma)	K11647	EC:3.6.4.-	SWI/SNF related, matrix associated, actin dependent regulator of chromatin, subfamily a, member 2 [Source:MGI Symbol;Acc:MGI:99603]	protein_coding;processed_transcript;retained_intron;nonsense_mediated_decay	0.43	0.39	0.31	1.02	0.62	0.62	-1.02	up	yes
ENSMUSG00000049649	Gpr3	ENSMUST00000105911;ENSMUST00000052090;ENSMUST00000151025	GO:0004930(G protein-coupled receptor activity);GO:0005623(cell);GO:0005886(plasma membrane);GO:0007165(signal transduction);GO:0007186(G protein-coupled receptor signaling pathway);GO:0016020(membrane);GO:0016021(integral component of membrane);GO:0040020(regulation of meiotic nuclear division);GO:0043950(positive regulation of cAMP-mediated signaling);GO:0051480(regulation of cytosolic calcium …	NA	K04311	NA	G-protein coupled receptor 3 [Source:MGI Symbol;Acc:MGI:101908]	protein_coding	0.67	0.36	0.44	1.16	1.13	1.22	-1.25	up	yes
ENSMUSG00000026809	Spaca9	ENSMUST00000144209;ENSMUST00000102877;ENSMUST00000145014;ENSMUST00000124840	GO:0001669(acrosomal vesicle);GO:0005634(nucleus);GO:0005737(cytoplasm);GO:0005856(cytoskeleton);GO:0005881(cytoplasmic microtubule);GO:0005929(cilium);GO:0008150(biological_process);GO:0031410(cytoplasmic vesicle);GO:0031514(motile cilium);GO:0036064(ciliary basal body);GO:0036126(sperm flagellum);GO:0042995(cell projection);GO:0048306(calcium-dependent protein binding);GO:0097546(ciliary base);…	NA	NA	NA	sperm acrosome associated 9 [Source:MGI Symbol;Acc:MGI:1917237]	processed_transcript;protein_coding	0.96	0.58	0.41	3.33	1.13	1.74	-1.67	up	yes
ENSMUSG00000022021	Diaph3	ENSMUST00000228000;ENSMUST00000168889;ENSMUST00000227666;ENSMUST00000226492;ENSMUST00000227638;ENSMUST00000226134;ENSMUST00000226254;ENSMUST00000022599;ENSMUST00000226745	GO:0003779(actin binding);GO:0005515(protein binding);GO:0005634(nucleus);GO:0005737(cytoplasm);GO:0007010(cytoskeleton organization);GO:0016043(cellular component organization);GO:0017048(Rho GTPase binding);GO:0030036(actin cytoskeleton organization);GO:0030041(actin filament polymerization);GO:0030041(actin filament polymerization)	04810(Regulation of actin cytoskeleton);04810(Regulation of actin cytoskeleton)	K05745	NA	diaphanous related formin 3 [Source:MGI Symbol;Acc:MGI:1927222]	non_stop_decay;protein_coding;retained_intron;processed_transcript	1	1.72	0.79	3.14	1.93	2.11	-1.03	up	yes
ENSMUSG00000031837	Necab2	ENSMUST00000098363;ENSMUST00000148328	GO:0005509(calcium ion binding);GO:0005737(cytoplasm);GO:0005886(plasma membrane);GO:0016020(membrane);GO:0030424(axon);GO:0030425(dendrite);GO:0031687(A2A adenosine receptor binding);GO:0031802(type 5 metabotropic glutamate receptor binding);GO:0042802(identical protein binding);GO:0042984(regulation of amyloid precursor protein biosynthetic process);GO:0042995(cell projection);GO:0046872(metal …	NA	NA	NA	N-terminal EF-hand calcium binding protein 2 [Source:MGI Symbol;Acc:MGI:2152211]	protein_coding;processed_transcript	0.38	0.43	0.26	0.89	0.97	0.87	-1.35	up	yes
ENSMUSG00000067825	Pex26	ENSMUST00000088561;ENSMUST00000120066;ENSMUST00000137432;ENSMUST00000118234;ENSMUST00000125633;ENSMUST00000139393	GO:0005777(peroxisome);GO:0005778(peroxisomal membrane);GO:0005779(integral component of peroxisomal membrane);GO:0008022(protein C-terminus binding);GO:0015031(protein transport);GO:0016020(membrane);GO:0016021(integral component of membrane);GO:0016558(protein import into peroxisome matrix);GO:0044877(protein-containing complex binding);GO:0045046(protein import into peroxisome membrane);GO:005…	04146(Peroxisome);04146(Peroxisome)	K13340	NA	peroxisomal biogenesis factor 26 [Source:MGI Symbol;Acc:MGI:1921293]	protein_coding;nonsense_mediated_decay;retained_intron	0.89	1.56	1.05	1.5	3.21	2.57	-1.06	up	yes
ENSMUSG00000034156	Tspoap1	ENSMUST00000039627;ENSMUST00000153578;ENSMUST00000148422;ENSMUST00000142329;ENSMUST00000100644;ENSMUST00000133645;ENSMUST00000148814;ENSMUST00000135957;ENSMUST00000144502;ENSMUST00000154758	GO:0005515(protein binding);GO:0005737(cytoplasm);GO:0005739(mitochondrion);GO:0030156(benzodiazepine receptor binding);GO:0044305(calyx of Held);GO:0098978(glutamatergic synapse);GO:0099509(regulation of presynaptic cytosolic calcium ion concentration);GO:0099626(voltage-gated calcium channel activity involved in regulation of presynaptic cytosolic calcium levels);GO:0099626(voltage-gated calciu…	NA	K19922	NA	TSPO associated protein 1 [Source:MGI Symbol;Acc:MGI:2450877]	protein_coding;retained_intron;processed_transcript	0.16	0.16	0.2	0.64	0.25	0.4	-1.31	up	yes
ENSMUSG00000016356	Col20a1	ENSMUST00000108856;ENSMUST00000228434;ENSMUST00000152473;ENSMUST00000149179;ENSMUST00000155425	GO:0003429(growth plate cartilage chondrocyte morphogenesis);GO:0005515(protein binding);GO:0005576(extracellular region);GO:0005581(collagen trimer);GO:0005615(extracellular space);GO:0031012(extracellular matrix);GO:0062023(collagen-containing extracellular matrix);GO:0062023(collagen-containing extracellular matrix)	NA	NA	NA	collagen, type XX, alpha 1 [Source:MGI Symbol;Acc:MGI:1920618]	protein_coding;nonsense_mediated_decay	0.58	0.77	0.45	1.61	0.85	1.47	-1.12	up	yes
ENSMUSG00000117893	Gm46658	ENSMUST00000237721	NA	NA	NA	NA	predicted gene, 46658 [Source:MGI Symbol;Acc:MGI:5826295]	lncRNA	0.89	0.98	0.98	1.97	1.83	2.85	-1.22	up	yes
ENSMUSG00000060621	Nkpd1	ENSMUST00000207576;ENSMUST00000214205;ENSMUST00000078908	GO:0016020(membrane);GO:0016021(integral component of membrane);GO:0016021(integral component of membrane)	NA	NA	NA	NTPase, KAP family P-loop domain containing 1 [Source:MGI Symbol;Acc:MGI:1916797]	protein_coding	0.11	0.08	0.15	0.84	0.07	0.57	-2.11	up	yes
ENSMUSG00000087142	Gm12454	ENSMUST00000139119;ENSMUST00000149817	NA	NA	NA	NA	predicted gene 12454 [Source:MGI Symbol;Acc:MGI:3649695]	lncRNA	0.45	0.75	0.1	1.9	0.94	1.6	-1.77	up	yes
ENSMUSG00000039470	Zdhhc2	ENSMUST00000049389;ENSMUST00000167766;ENSMUST00000128166;ENSMUST00000164934;ENSMUST00000131672;ENSMUST00000168799	GO:0005783(endoplasmic reticulum);GO:0005794(Golgi apparatus);GO:0005887(integral component of plasma membrane);GO:0006612(protein targeting to membrane);GO:0016020(membrane);GO:0016021(integral component of membrane);GO:0016409(palmitoyltransferase activity);GO:0016740(transferase activity);GO:0016746(transferase activity, transferring acyl groups);GO:0018230(peptidyl-L-cysteine S-palmitoylation…	NA	K20028	EC:2.3.1.225	zinc finger, DHHC domain containing 2 [Source:MGI Symbol;Acc:MGI:1923452]	protein_coding;processed_transcript;retained_intron	1.23	1.71	0.96	3.48	1.71	2.62	-1.01	up	yes
ENSMUSG00000042182	Bend6	ENSMUST00000062289;ENSMUST00000195350;ENSMUST00000115161;ENSMUST00000129464;ENSMUST00000126724;ENSMUST00000139700	GO:0003682(chromatin binding);GO:0003714(transcription corepressor activity);GO:0005634(nucleus);GO:0007399(nervous system development);GO:0045666(positive regulation of neuron differentiation);GO:0045746(negative regulation of Notch signaling pathway);GO:1903507(negative regulation of nucleic acid-templated transcription);GO:1903507(negative regulation of nucleic acid-templated transcription)	NA	NA	NA	BEN domain containing 6 [Source:MGI Symbol;Acc:MGI:2444572]	protein_coding;processed_transcript;retained_intron	0.26	0.15	0.13	0.85	0.21	0.67	-1.68	up	yes
ENSMUSG00000083161	Gm11427	ENSMUST00000117952;ENSMUST00000214346;ENSMUST00000216233;ENSMUST00000215482	NA	NA	NA	NA	predicted gene 11427 [Source:MGI Symbol;Acc:MGI:3651774]	transcribed_unprocessed_pseudogene;processed_transcript	0.54	0.92	0.59	1.94	2.24	0.85	-1.3	up	yes
ENSMUSG00000047022	Mipol1	ENSMUST00000128945;ENSMUST00000153755;ENSMUST00000150292;ENSMUST00000130447;ENSMUST00000145003;ENSMUST00000153137;ENSMUST00000148418;ENSMUST00000136006;ENSMUST00000123498;ENSMUST00000153439	GO:0005634(nucleus);GO:0042802(identical protein binding);GO:0042802(identical protein binding)	NA	NA	NA	mirror-image polydactyly 1 [Source:MGI Symbol;Acc:MGI:1920740]	processed_transcript;retained_intron;protein_coding	0.02	0.11	0.06	0.37	0.07	0.29	-1.9	up	yes
ENSMUSG00000032449	Slc25a36	ENSMUST00000085206;ENSMUST00000152632;ENSMUST00000153070;ENSMUST00000035024;ENSMUST00000137372;ENSMUST00000148995;ENSMUST00000148337;ENSMUST00000124250;ENSMUST00000155291	GO:0000002(mitochondrial genome maintenance);GO:0005739(mitochondrion);GO:0005743(mitochondrial inner membrane);GO:0006864(pyrimidine nucleotide transport);GO:0007005(mitochondrion organization);GO:0015218(pyrimidine nucleotide transmembrane transporter activity);GO:0016020(membrane);GO:0016021(integral component of membrane);GO:0022857(transmembrane transporter activity);GO:0051881(regulation of…	NA	K15116	NA	solute carrier family 25, member 36 [Source:MGI Symbol;Acc:MGI:1924909]	protein_coding;retained_intron;nonsense_mediated_decay;processed_transcript	0.61	0.79	0.48	1.73	0.84	1.25	-1.02	up	yes
ENSMUSG00000092219	Gm20443	ENSMUST00000173840	NA	NA	NA	NA	predicted gene 20443 [Source:MGI Symbol;Acc:MGI:5141908]	lncRNA	1.53	1.15	1.46	6.52	1.7	3.77	-1.53	up	yes
ENSMUSG00000019831	Wasf1	ENSMUST00000019975;ENSMUST00000105509	GO:0003779(actin binding);GO:0005515(protein binding);GO:0005737(cytoplasm);GO:0005739(mitochondrion);GO:0005741(mitochondrial outer membrane);GO:0005856(cytoskeleton);GO:0005925(focal adhesion);GO:0006898(receptor-mediated endocytosis);GO:0016601(Rac protein signal transduction);GO:0030027(lamellipodium);GO:0030036(actin cytoskeleton organization);GO:0030054(cell junction);GO:0031175(neuron proj…	04520(Adherens junction);04666(Fc gamma R-mediated phagocytosis);04810(Regulation of actin cytoskeleton);05100(Bacterial invasion of epithelial cells);05132(Salmonella infection);05231(Choline metabolism in cancer);05231(Choline metabolism in cancer)	K05753	NA	WAS protein family, member 1 [Source:MGI Symbol;Acc:MGI:1890563]	protein_coding	0.13	0.5	0.3	1.5	0.64	0.7	-1.61	up	yes
ENSMUSG00000086212	Mkln1os	ENSMUST00000144232;ENSMUST00000139185;ENSMUST00000154820	NA	NA	NA	NA	muskelin 1, intracellular mediator containing kelch motifs, opposite strand [Source:MGI Symbol;Acc:MGI:3651306]	lncRNA	0.06	0.09	0.17	0.56	0.2	0.38	-1.81	up	yes
ENSMUSG00000039099	Wdr93	ENSMUST00000035622	GO:0005515(protein binding);GO:0005747(mitochondrial respiratory chain complex I);GO:0008137(NADH dehydrogenase (ubiquinone) activity);GO:0016651(oxidoreductase activity, acting on NAD(P)H);GO:0022900(electron transport chain)	NA	NA	NA	WD repeat domain 93 [Source:MGI Symbol;Acc:MGI:3646885]	protein_coding	0.75	0.77	1.05	1.92	1.32	2.89	-1.25	up	yes
ENSMUSG00000104348	Gm37691	ENSMUST00000192147	NA	NA	NA	NA	predicted gene, 37691 [Source:MGI Symbol;Acc:MGI:5610919]	TEC	1.61	0.66	0.36	3.51	0.87	3.84	-1.65	up	yes
ENSMUSG00000000058	Cav2	ENSMUST00000000058;ENSMUST00000115462;ENSMUST00000115459	GO:0000139(Golgi membrane);GO:0000149(SNARE binding);GO:0001937(negative regulation of endothelial cell proliferation);GO:0001938(positive regulation of endothelial cell proliferation);GO:0002080(acrosomal membrane);GO:0002095(caveolar macromolecular signaling complex);GO:0005634(nucleus);GO:0005635(nuclear envelope);GO:0005637(nuclear inner membrane);GO:0005737(cytoplasm);GO:0005783(endoplasmic …	04144(Endocytosis);04510(Focal adhesion);05100(Bacterial invasion of epithelial cells);05205(Proteoglycans in cancer);05418(Fluid shear stress and atherosclerosis);05418(Fluid shear stress and atherosclerosis)	K12958	NA	caveolin 2 [Source:MGI Symbol;Acc:MGI:107571]	protein_coding	1.26	1.14	0.65	3.94	1.43	1.83	-1.24	up	yes
ENSMUSG00000115289	Gm49164	ENSMUST00000228116;ENSMUST00000228430;ENSMUST00000226696	NA	NA	NA	NA	predicted gene, 49164 [Source:MGI Symbol;Acc:MGI:6118590]	lncRNA	0.15	0.43	0.18	0.48	0.81	1.11	-1.65	up	yes
ENSMUSG00000008200	Fnbp4	ENSMUST00000013759;ENSMUST00000238890;ENSMUST00000123314;ENSMUST00000145747;ENSMUST00000135592;ENSMUST00000142631;ENSMUST00000123955;ENSMUST00000126829;ENSMUST00000141672;ENSMUST00000152794	GO:0005515(protein binding);GO:0016607(nuclear speck);GO:0016607(nuclear speck)	NA	NA	NA	formin binding protein 4 [Source:MGI Symbol;Acc:MGI:1860513]	protein_coding;processed_transcript	1.23	1.86	0.96	3.94	1.73	2.55	-1.02	up	yes
ENSMUSG00000031931	Ankrd49	ENSMUST00000034406;ENSMUST00000214882;ENSMUST00000214979;ENSMUST00000214456;ENSMUST00000216037;ENSMUST00000216372	GO:0003674(molecular_function);GO:0005515(protein binding);GO:0005575(cellular_component);GO:0005634(nucleus);GO:0007283(spermatogenesis);GO:0030154(cell differentiation);GO:0045893(positive regulation of transcription, DNA-templated);GO:0045893(positive regulation of transcription, DNA-templated)	NA	K21439	NA	ankyrin repeat domain 49 [Source:MGI Symbol;Acc:MGI:1930842]	protein_coding;retained_intron	0.27	0.02	0.01	0.57	0.34	0.6	-2.32	up	yes
ENSMUSG00000049608	Gpr55	ENSMUST00000086975	GO:0004930(G protein-coupled receptor activity);GO:0004949(cannabinoid receptor activity);GO:0005623(cell);GO:0005886(plasma membrane);GO:0005887(integral component of plasma membrane);GO:0007165(signal transduction);GO:0007186(G protein-coupled receptor signaling pathway);GO:0007202(activation of phospholipase C activity);GO:0016020(membrane);GO:0016021(integral component of membrane);GO:0035025…	NA	K08413	NA	G protein-coupled receptor 55 [Source:MGI Symbol;Acc:MGI:2685064]	protein_coding	0.05	0.15	0.1	0.25	0.4	0.27	-1.58	up	yes
ENSMUSG00000038067	Csf3	ENSMUST00000038886	GO:0005125(cytokine activity);GO:0005130(granulocyte colony-stimulating factor receptor binding);GO:0005576(extracellular region);GO:0005615(extracellular space);GO:0006955(immune response);GO:0007165(signal transduction);GO:0008083(growth factor activity);GO:0008284(positive regulation of cell population proliferation);GO:0014068(positive regulation of phosphatidylinositol 3-kinase signaling);GO…	04060(Cytokine-cytokine receptor interaction);04151(PI3K-Akt signaling pathway);04630(Jak-STAT signaling pathway);04640(Hematopoietic cell lineage);04657(IL-17 signaling pathway);05144(Malaria)	K05423	NA	colony stimulating factor 3 (granulocyte) [Source:MGI Symbol;Acc:MGI:1339751]	protein_coding	0.42	0.26	0.24	1.57	0.44	0.91	-1.67	up	yes
ENSMUSG00000046785	Epm2aip1	ENSMUST00000060711;ENSMUST00000135807;ENSMUST00000200053	GO:0005515(protein binding);GO:0005634(nucleus);GO:0005737(cytoplasm);GO:0005783(endoplasmic reticulum);GO:0032868(response to insulin);GO:0042802(identical protein binding);GO:0045725(positive regulation of glycogen biosynthetic process);GO:0098554(cytoplasmic side of endoplasmic reticulum membrane);GO:2000467(positive regulation of glycogen (starch) synthase activity);GO:2000467(positive regula…	NA	NA	NA	EPM2A (laforin) interacting protein 1 [Source:MGI Symbol;Acc:MGI:1925031]	protein_coding;processed_transcript	0.46	0.58	0.3	1.46	0.7	0.81	-1.15	up	yes
ENSMUSG00000032841	Prr5l	ENSMUST00000171088;ENSMUST00000043845;ENSMUST00000154525;ENSMUST00000144549;ENSMUST00000163762;ENSMUST00000125985;ENSMUST00000140387;ENSMUST00000141814;ENSMUST00000124802;ENSMUST00000127358	GO:0001933(negative regulation of protein phosphorylation);GO:0001934(positive regulation of protein phosphorylation);GO:0005739(mitochondrion);GO:0009968(negative regulation of signal transduction);GO:0010762(regulation of fibroblast migration);GO:0014068(positive regulation of phosphatidylinositol 3-kinase signaling);GO:0031625(ubiquitin protein ligase binding);GO:0031932(TORC2 complex);GO:0034…	NA	NA	NA	proline rich 5 like [Source:MGI Symbol;Acc:MGI:1919696]	protein_coding;processed_transcript	0.21	0.34	0.33	0.67	0.72	0.61	-1.18	up	yes
ENSMUSG00000035310	Lin54	ENSMUST00000046154;ENSMUST00000123572;ENSMUST00000134439;ENSMUST00000139234;ENSMUST00000149714;ENSMUST00000154921;ENSMUST00000152387;ENSMUST00000137750;ENSMUST00000144030;ENSMUST00000144716	GO:0000977(RNA polymerase II regulatory region sequence-specific DNA binding);GO:0003677(DNA binding);GO:0005634(nucleus);GO:0006355(regulation of transcription, DNA-templated);GO:0007049(cell cycle);GO:0046872(metal ion binding);GO:0046872(metal ion binding)	04218(Cellular senescence);04218(Cellular senescence)	K21776	NA	lin-54 homolog (C. elegans) [Source:MGI Symbol;Acc:MGI:2140902]	protein_coding;nonsense_mediated_decay;retained_intron	0.84	0.77	0.41	2.08	0.98	1.35	-1.13	up	yes
ENSMUSG00000063488	Zkscan7	ENSMUST00000215872;ENSMUST00000063980;ENSMUST00000216429	GO:0003674(molecular_function);GO:0003676(nucleic acid binding);GO:0003700(DNA-binding transcription factor activity);GO:0005575(cellular_component);GO:0005634(nucleus);GO:0006355(regulation of transcription, DNA-templated);GO:0008150(biological_process);GO:0046872(metal ion binding);GO:0046872(metal ion binding)	NA	K09230	NA	zinc finger with KRAB and SCAN domains 7 [Source:MGI Symbol;Acc:MGI:3040678]	protein_coding;processed_transcript	0.09	0.15	0.12	0.33	0.27	0.32	-1.32	up	yes
ENSMUSG00000095105	Edaradd	ENSMUST00000179308	GO:0005515(protein binding);GO:0007165(signal transduction);GO:1901224(positive regulation of NIK/NF-kappaB signaling)	NA	NA	NA	EDAR (ectodysplasin-A receptor)-associated death domain [Source:MGI Symbol;Acc:MGI:1931001]	protein_coding	0.12	0.11	0.13	0.42	0.17	0.36	-1.42	up	yes
ENSMUSG00000062937	Mtap	ENSMUST00000058030;ENSMUST00000204571	GO:0003824(catalytic activity);GO:0004731(purine-nucleoside phosphorylase activity);GO:0005634(nucleus);GO:0005737(cytoplasm);GO:0005829(cytosol);GO:0006166(purine ribonucleoside salvage);GO:0009116(nucleoside metabolic process);GO:0016740(transferase activity);GO:0016757(transferase activity, transferring glycosyl groups);GO:0016763(transferase activity, transferring pentosyl groups);GO:0017061(…	00270(Cysteine and methionine metabolism);00270(Cysteine and methionine metabolism)	K00772	EC:2.4.2.28	methylthioadenosine phosphorylase [Source:MGI Symbol;Acc:MGI:1914152]	protein_coding;processed_transcript	0.96	0.62	0.41	1.82	0.97	1.87	-1.24	up	yes
ENSMUSG00000005611	Mrvi1	ENSMUST00000005751;ENSMUST00000125758;ENSMUST00000135590;ENSMUST00000127935;ENSMUST00000154466;ENSMUST00000142368;ENSMUST00000149923	GO:0005515(protein binding);GO:0005737(cytoplasm);GO:0016020(membrane);GO:0016021(integral component of membrane);GO:0016529(sarcoplasmic reticulum);GO:0019934(cGMP-mediated signaling);GO:0045986(negative regulation of smooth muscle contraction);GO:0048471(perinuclear region of cytoplasm);GO:0060087(relaxation of vascular smooth muscle);GO:0060087(relaxation of vascular smooth muscle)	04022(cGMP-PKG signaling pathway);04270(Vascular smooth muscle contraction);04270(Vascular smooth muscle contraction)	K12337	NA	MRV integration site 1 [Source:MGI Symbol;Acc:MGI:1338023]	protein_coding;retained_intron;processed_transcript	0.24	0.46	0.23	0.53	0.81	0.77	-1.17	up	yes
ENSMUSG00000000982	Ccl3	ENSMUST00000001008	GO:0000165(MAPK cascade);GO:0001649(osteoblast differentiation);GO:0001775(cell activation);GO:0002548(monocyte chemotaxis);GO:0004672(protein kinase activity);GO:0004698(calcium-dependent protein kinase C activity);GO:0005125(cytokine activity);GO:0005515(protein binding);GO:0005576(extracellular region);GO:0005615(extracellular space);GO:0005623(cell);GO:0005737(cytoplasm);GO:0005829(cytosol);G…	04060(Cytokine-cytokine receptor interaction);04062(Chemokine signaling pathway);04620(Toll-like receptor signaling pathway);05132(Salmonella infection);05142(Chagas disease (American trypanosomiasis));05163(Human cytomegalovirus infection);05323(Rheumatoid arthritis)	K05408	NA	chemokine (C-C motif) ligand 3 [Source:MGI Symbol;Acc:MGI:98260]	protein_coding	1.51	1.15	0.62	3.03	1.18	6.29	-1.68	up	yes
ENSMUSG00000056268	Dennd1b	ENSMUST00000200429;ENSMUST00000168527;ENSMUST00000199634;ENSMUST00000200533;ENSMUST00000094505;ENSMUST00000198759;ENSMUST00000196816;ENSMUST00000198418;ENSMUST00000200295	GO:0005085(guanyl-nucleotide exchange factor activity);GO:0005737(cytoplasm);GO:0005829(cytosol);GO:0006897(endocytosis);GO:0015031(protein transport);GO:0016607(nuclear speck);GO:0017112(Rab guanyl-nucleotide exchange factor activity);GO:0017137(Rab GTPase binding);GO:0030136(clathrin-coated vesicle);GO:0031410(cytoplasmic vesicle);GO:0032456(endocytic recycling);GO:0035745(T-helper 2 cell cytok…	NA	K20160	NA	DENN/MADD domain containing 1B [Source:MGI Symbol;Acc:MGI:2447812]	nonsense_mediated_decay;protein_coding;processed_transcript;retained_intron	0.08	0.08	0.05	0.23	0.1	0.17	-1.24	up	yes
ENSMUSG00000031953	Tmem170	ENSMUST00000034431	GO:0003674(molecular_function);GO:0005634(nucleus);GO:0005635(nuclear envelope);GO:0005783(endoplasmic reticulum);GO:0005789(endoplasmic reticulum membrane);GO:0006998(nuclear envelope organization);GO:0016020(membrane);GO:0016021(integral component of membrane);GO:0051292(nuclear pore complex assembly);GO:0071786(endoplasmic reticulum tubular network organization)	NA	NA	NA	transmembrane protein 170 [Source:MGI Symbol;Acc:MGI:106426]	protein_coding	1.12	1.13	0.71	2.71	1.55	1.86	-1.04	up	yes
ENSMUSG00000016496	Cd274	ENSMUST00000016640	GO:0002250(adaptive immune response);GO:0002376(immune system process);GO:0002845(positive regulation of tolerance induction to tumor cell);GO:0005515(protein binding);GO:0005768(endosome);GO:0005886(plasma membrane);GO:0006955(immune response);GO:0007165(signal transduction);GO:0007166(cell surface receptor signaling pathway);GO:0009897(external side of plasma membrane);GO:0009986(cell surface);…	04514(Cell adhesion molecules (CAMs))	K06745	NA	CD274 antigen [Source:MGI Symbol;Acc:MGI:1926446]	protein_coding	0.15	0.2	0.06	0.65	0.23	0.38	-1.64	up	yes
ENSMUSG00000111763	Gm34973	ENSMUST00000217087	NA	NA	NA	NA	predicted gene, 34973 [Source:MGI Symbol;Acc:MGI:5594132]	lncRNA	0.95	0.83	0.17	3.36	2.88	0.83	-1.86	up	yes
ENSMUSG00000051486	Pcdhb11	ENSMUST00000053073	GO:0005509(calcium ion binding);GO:0005886(plasma membrane);GO:0005887(integral component of plasma membrane);GO:0007155(cell adhesion);GO:0007156(homophilic cell adhesion via plasma membrane adhesion molecules);GO:0016020(membrane);GO:0016021(integral component of membrane)	NA	NA	NA	protocadherin beta 11 [Source:MGI Symbol;Acc:MGI:2136746]	protein_coding	0.63	0.66	0.29	1.56	0.71	1.42	-1.23	up	yes
ENSMUSG00000031133	Arhgef6	ENSMUST00000033468;ENSMUST00000151768;ENSMUST00000175636;ENSMUST00000114735;ENSMUST00000175900;ENSMUST00000176986;ENSMUST00000135098;ENSMUST00000134028	GO:0005085(guanyl-nucleotide exchange factor activity);GO:0005089(Rho guanyl-nucleotide exchange factor activity);GO:0005515(protein binding);GO:0035023(regulation of Rho protein signal transduction);GO:0035556(intracellular signal transduction);GO:0035556(intracellular signal transduction)	04810(Regulation of actin cytoskeleton);05212(Pancreatic cancer);05212(Pancreatic cancer)	K05729	NA	Rac/Cdc42 guanine nucleotide exchange factor (GEF) 6 [Source:MGI Symbol;Acc:MGI:1920591]	protein_coding;retained_intron;processed_transcript	0.54	0.65	0.26	1.14	0.76	1.16	-1.08	up	yes
ENSMUSG00000074743	Thbd	ENSMUST00000099270	GO:0004888(transmembrane signaling receptor activity);GO:0005509(calcium ion binding);GO:0005615(extracellular space);GO:0005774(vacuolar membrane);GO:0005886(plasma membrane);GO:0005887(integral component of plasma membrane);GO:0007565(female pregnancy);GO:0007596(blood coagulation);GO:0007599(hemostasis);GO:0009986(cell surface);GO:0010165(response to X-ray);GO:0016020(membrane);GO:0016021(inte…	04610(Complement and coagulation cascades);04933(AGE-RAGE signaling pathway in diabetic complications);05418(Fluid shear stress and atherosclerosis)	K03907	NA	thrombomodulin [Source:MGI Symbol;Acc:MGI:98736]	protein_coding	1.91	1.07	0.86	7.09	1.21	2.39	-1.48	up	yes
ENSMUSG00000040410	Fbxl4	ENSMUST00000184582;ENSMUST00000185029;ENSMUST00000184455;ENSMUST00000039234;ENSMUST00000131972	GO:0004842(ubiquitin-protein transferase activity);GO:0005515(protein binding);GO:0005634(nucleus);GO:0005737(cytoplasm);GO:0005739(mitochondrion);GO:0005758(mitochondrial intermembrane space);GO:0006511(ubiquitin-dependent protein catabolic process);GO:0016567(protein ubiquitination);GO:0016607(nuclear speck);GO:0019005(SCF ubiquitin ligase complex);GO:0031146(SCF-dependent proteasomal ubiquitin…	NA	K10270	NA	F-box and leucine-rich repeat protein 4 [Source:MGI Symbol;Acc:MGI:2140367]	nonsense_mediated_decay;protein_coding;processed_transcript	0.89	1.12	0.62	2.18	1.46	1.76	-1.04	up	yes
ENSMUSG00000078906	Gm14444	ENSMUST00000109069;ENSMUST00000109070	GO:0003674(molecular_function);GO:0003676(nucleic acid binding);GO:0005575(cellular_component);GO:0006355(regulation of transcription, DNA-templated);GO:0008150(biological_process);GO:0046872(metal ion binding);GO:0046872(metal ion binding)	NA	NA	NA	predicted gene 14444 [Source:MGI Symbol;Acc:MGI:3652325]	protein_coding	1.11	0.67	0.52	2.03	1.55	1.72	-1.2	up	yes
ENSMUSG00000057335	Cep170	ENSMUST00000192664;ENSMUST00000195717;ENSMUST00000193765;ENSMUST00000192927;ENSMUST00000194489;ENSMUST00000193098;ENSMUST00000195433;ENSMUST00000192991;ENSMUST00000057037;ENSMUST00000192643;ENSMUST00000194727;ENSMUST00000194371;ENSMUST00000192961;ENSMUST00000194263;ENSMUST00000194984	GO:0005515(protein binding);GO:0005737(cytoplasm);GO:0005813(centrosome);GO:0005814(centriole);GO:0005819(spindle);GO:0005829(cytosol);GO:0005856(cytoskeleton);GO:0005874(microtubule);GO:0008150(biological_process);GO:0072686(mitotic spindle);GO:0120103(centriolar subdistal appendage);GO:0120103(centriolar subdistal appendage)	NA	K16463	NA	centrosomal protein 170 [Source:MGI Symbol;Acc:MGI:1918348]	protein_coding;retained_intron;nonsense_mediated_decay;processed_transcript	0.17	0.22	0.11	0.47	0.28	0.31	-1.08	up	yes
ENSMUSG00000020620	Abca8b	ENSMUST00000020948;ENSMUST00000106669	GO:0000166(nucleotide binding);GO:0005319(lipid transporter activity);GO:0005524(ATP binding);GO:0005743(mitochondrial inner membrane);GO:0005886(plasma membrane);GO:0006869(lipid transport);GO:0016020(membrane);GO:0016021(integral component of membrane);GO:0016887(ATPase activity);GO:0042626(ATPase-coupled transmembrane transporter activity);GO:0043231(intracellular membrane-bounded organelle);G…	02010(ABC transporters);02010(ABC transporters)	K05650	NA	ATP-binding cassette, sub-family A (ABC1), member 8b [Source:MGI Symbol;Acc:MGI:1351668]	protein_coding	0.18	0.37	0.18	0.7	0.48	0.49	-1.19	up	yes
ENSMUSG00000021706	Zfyve16	ENSMUST00000022217;ENSMUST00000154850;ENSMUST00000156586;ENSMUST00000136135	GO:0005545(1-phosphatidylinositol binding);GO:0005547(phosphatidylinositol-3,4,5-trisphosphate binding);GO:0005737(cytoplasm);GO:0005768(endosome);GO:0005769(early endosome);GO:0005829(cytosol);GO:0006622(protein targeting to lysosome);GO:0016020(membrane);GO:0016197(endosomal transport);GO:0031901(early endosome membrane);GO:0043231(intracellular membrane-bounded organelle);GO:0046872(metal ion …	NA	NA	NA	zinc finger, FYVE domain containing 16 [Source:MGI Symbol;Acc:MGI:2145181]	protein_coding;processed_transcript;retained_intron	0.15	0.26	0.14	0.86	0.22	0.41	-1.43	up	yes
ENSMUSG00000047517	Dmbt1	ENSMUST00000208311;ENSMUST00000209167;ENSMUST00000084509;ENSMUST00000213064;ENSMUST00000208860;ENSMUST00000209015	GO:0005044(scavenger receptor activity);GO:0005576(extracellular region);GO:0006897(endocytosis);GO:0016020(membrane);GO:0016021(integral component of membrane);GO:0016021(integral component of membrane)	04970(Salivary secretion);04970(Salivary secretion)	K13912	NA	deleted in malignant brain tumors 1 [Source:MGI Symbol;Acc:MGI:106210]	protein_coding;processed_transcript;retained_intron	0.05	0.07	0.03	0.12	0.25	0.09	-1.62	up	yes
ENSMUSG00000037101	Ttc29	ENSMUST00000124713;ENSMUST00000137424;ENSMUST00000049395;ENSMUST00000109902;ENSMUST00000126172;ENSMUST00000117845;ENSMUST00000143157;ENSMUST00000156432	GO:0003674(molecular_function);GO:0005515(protein binding);GO:0005575(cellular_component);GO:0008150(biological_process);GO:0008150(biological_process)	NA	NA	NA	tetratricopeptide repeat domain 29 [Source:MGI Symbol;Acc:MGI:1920551]	processed_transcript;protein_coding;retained_intron	0.18	0.22	0.1	0.55	0.25	0.59	-1.47	up	yes
ENSMUSG00000036452	Arhgap26	ENSMUST00000235660;ENSMUST00000148399;ENSMUST00000154551;ENSMUST00000097593;ENSMUST00000155576;ENSMUST00000151757;ENSMUST00000235817;ENSMUST00000137497;ENSMUST00000141058;ENSMUST00000115574;ENSMUST00000133247;ENSMUST00000123820	GO:0005096(GTPase activator activity);GO:0005515(protein binding);GO:0005543(phospholipid binding);GO:0005737(cytoplasm);GO:0005856(cytoskeleton);GO:0005925(focal adhesion);GO:0007165(signal transduction);GO:0030036(actin cytoskeleton organization);GO:0030054(cell junction);GO:0043547(positive regulation of GTPase activity);GO:0051056(regulation of small GTPase mediated signal transduction);GO:00…	NA	K20071	NA	Rho GTPase activating protein 26 [Source:MGI Symbol;Acc:MGI:1918552]	protein_coding;processed_transcript;nonsense_mediated_decay;retained_intron	0.05	0.07	0.01	0.18	0.11	0.1	-1.67	up	yes
ENSMUSG00000036769	Wdr44	ENSMUST00000035766;ENSMUST00000142600;ENSMUST00000101670;ENSMUST00000149483;ENSMUST00000135445	GO:0005515(protein binding);GO:0005737(cytoplasm);GO:0005768(endosome);GO:0005794(Golgi apparatus);GO:0005829(cytosol);GO:0005874(microtubule);GO:0010008(endosome membrane);GO:0016020(membrane);GO:0017137(Rab GTPase binding);GO:0030334(regulation of cell migration);GO:0048471(perinuclear region of cytoplasm);GO:0048471(perinuclear region of cytoplasm)	NA	K20241	NA	WD repeat domain 44 [Source:MGI Symbol;Acc:MGI:1919654]	protein_coding;retained_intron;nonsense_mediated_decay	0.15	0.24	0.16	0.87	0.26	0.32	-1.39	up	yes
ENSMUSG00000042213	Zfand4	ENSMUST00000112900;ENSMUST00000222494;ENSMUST00000036503;ENSMUST00000221239;ENSMUST00000220845;ENSMUST00000221069;ENSMUST00000222819;ENSMUST00000222144;ENSMUST00000221824;ENSMUST00000223495	GO:0003674(molecular_function);GO:0005515(protein binding);GO:0005575(cellular_component);GO:0008150(biological_process);GO:0008270(zinc ion binding);GO:0046872(metal ion binding);GO:0046872(metal ion binding)	NA	K12163	NA	zinc finger, AN1-type domain 4 [Source:MGI Symbol;Acc:MGI:1914742]	protein_coding;nonsense_mediated_decay;processed_transcript;retained_intron	0.27	0.24	0.14	0.7	0.27	0.78	-1.43	up	yes
ENSMUSG00000047037	Nipa1	ENSMUST00000052204	GO:0005768(endosome);GO:0005769(early endosome);GO:0005886(plasma membrane);GO:0006811(ion transport);GO:0015095(magnesium ion transmembrane transporter activity);GO:0015693(magnesium ion transport);GO:0016020(membrane);GO:0016021(integral component of membrane);GO:1903830(magnesium ion transmembrane transport)	NA	NA	NA	non imprinted in Prader-Willi/Angelman syndrome 1 homolog (human) [Source:MGI Symbol;Acc:MGI:2442058]	protein_coding	0.67	0.89	0.59	1.73	1.03	1.91	-1.12	up	yes
ENSMUSG00000022419	Deptor	ENSMUST00000096433;ENSMUST00000226687;ENSMUST00000023056;ENSMUST00000100660	GO:0005515(protein binding);GO:0006469(negative regulation of protein kinase activity);GO:0032007(negative regulation of TOR signaling);GO:0035556(intracellular signal transduction);GO:0045792(negative regulation of cell size);GO:2001236(regulation of extrinsic apoptotic signaling pathway);GO:2001236(regulation of extrinsic apoptotic signaling pathway)	04140(Autophagy - animal);04150(mTOR signaling pathway);04150(mTOR signaling pathway)	K20402	NA	DEP domain containing MTOR-interacting protein [Source:MGI Symbol;Acc:MGI:2146322]	protein_coding;nonsense_mediated_decay	0.94	1.23	0.57	1.11	1.8	2.66	-1.02	up	yes
ENSMUSG00000039361	Picalm	ENSMUST00000209068;ENSMUST00000208742;ENSMUST00000207225;ENSMUST00000208730;ENSMUST00000207484;ENSMUST00000207084;ENSMUST00000049537;ENSMUST00000208127;ENSMUST00000207596;ENSMUST00000208684;ENSMUST00000207197;ENSMUST00000208089;ENSMUST00000207949;ENSMUST00000207106;ENSMUST00000208891	GO:0000149(SNARE binding);GO:0005543(phospholipid binding);GO:0005545(1-phosphatidylinositol binding);GO:0005546(phosphatidylinositol-4,5-bisphosphate binding);GO:0005634(nucleus);GO:0005768(endosome);GO:0005769(early endosome);GO:0005794(Golgi apparatus);GO:0005886(plasma membrane);GO:0005905(clathrin-coated pit);GO:0006897(endocytosis);GO:0006898(receptor-mediated endocytosis);GO:0006900(vesicl…	NA	K20044	NA	phosphatidylinositol binding clathrin assembly protein [Source:MGI Symbol;Acc:MGI:2385902]	protein_coding;retained_intron;processed_transcript	0.58	0.93	0.35	1.92	0.84	1.08	-1.04	up	yes
ENSMUSG00000059149	Mfsd4a	ENSMUST00000163016;ENSMUST00000046658;ENSMUST00000144548;ENSMUST00000162628;ENSMUST00000146267;ENSMUST00000159382;ENSMUST00000189227;ENSMUST00000161864;ENSMUST00000112370;ENSMUST00000160656;ENSMUST00000126927;ENSMUST00000112365;ENSMUST00000159038	GO:0005355(glucose transmembrane transporter activity);GO:0005575(cellular_component);GO:0005887(integral component of plasma membrane);GO:0016020(membrane);GO:0016021(integral component of membrane);GO:0055085(transmembrane transport);GO:1904659(glucose transmembrane transport);GO:1904659(glucose transmembrane transport)	NA	NA	NA	major facilitator superfamily domain containing 4A [Source:MGI Symbol;Acc:MGI:2442786]	retained_intron;protein_coding;nonsense_mediated_decay;processed_transcript	0.17	0.45	0.27	0.7	0.65	0.66	-1.18	up	yes
ENSMUSG00000044098	Rsbn1	ENSMUST00000051139;ENSMUST00000068879;ENSMUST00000185731;ENSMUST00000151927	GO:0005515(protein binding);GO:0005634(nucleus);GO:0006325(chromatin organization);GO:0008150(biological_process);GO:0016491(oxidoreductase activity);GO:0046872(metal ion binding);GO:0051213(dioxygenase activity);GO:0055114(oxidation-reduction process);GO:0055114(oxidation-reduction process)	NA	K22610	EC:1.14.11.-	rosbin, round spermatid basic protein 1 [Source:MGI Symbol;Acc:MGI:2444993]	protein_coding;nonsense_mediated_decay	0.31	0.54	0.15	1.2	0.38	1.01	-1.38	up	yes
ENSMUSG00000000276	Dgke	ENSMUST00000000285;ENSMUST00000107894;ENSMUST00000152772	GO:0000166(nucleotide binding);GO:0003951(NAD+ kinase activity);GO:0004143(diacylglycerol kinase activity);GO:0005524(ATP binding);GO:0005654(nucleoplasm);GO:0005737(cytoplasm);GO:0005829(cytosol);GO:0007165(signal transduction);GO:0007205(protein kinase C-activating G protein-coupled receptor signaling pathway);GO:0016020(membrane);GO:0016021(integral component of membrane);GO:0016301(kinase act…	00561(Glycerolipid metabolism);00564(Glycerophospholipid metabolism);04070(Phosphatidylinositol signaling system);04072(Phospholipase D signaling pathway);05231(Choline metabolism in cancer);05231(Choline metabolism in cancer)	K00901	EC:2.7.1.107	diacylglycerol kinase, epsilon [Source:MGI Symbol;Acc:MGI:1889276]	protein_coding;nonsense_mediated_decay	0.3	0.36	0.23	0.93	0.46	0.54	-1.12	up	yes
ENSMUSG00000023074	Mospd1	ENSMUST00000096447;ENSMUST00000152743;ENSMUST00000023836	GO:0000122(negative regulation of transcription by RNA polymerase II);GO:0000139(Golgi membrane);GO:0003674(molecular_function);GO:0005634(nucleus);GO:0005737(cytoplasm);GO:0005783(endoplasmic reticulum);GO:0005789(endoplasmic reticulum membrane);GO:0005794(Golgi apparatus);GO:0016020(membrane);GO:0016021(integral component of membrane);GO:0030154(cell differentiation);GO:0045944(positive regulat…	NA	NA	NA	motile sperm domain containing 1 [Source:MGI Symbol;Acc:MGI:1917630]	protein_coding;nonsense_mediated_decay	0.8	1.15	0.39	2.07	1.37	2.09	-1.24	up	yes
ENSMUSG00000056919	Cep162	ENSMUST00000093802;ENSMUST00000144137;ENSMUST00000139301;ENSMUST00000188289	GO:0005515(protein binding);GO:0005634(nucleus);GO:0005737(cytoplasm);GO:0005813(centrosome);GO:0005814(centriole);GO:0005819(spindle);GO:0005856(cytoskeleton);GO:0005874(microtubule);GO:0005879(axonemal microtubule);GO:0030030(cell projection organization);GO:0060271(cilium assembly);GO:0060271(cilium assembly)	NA	K16809	NA	centrosomal protein 162 [Source:MGI Symbol;Acc:MGI:1925343]	protein_coding;retained_intron;processed_transcript	0.06	0.12	0.08	0.35	0.16	0.17	-1.4	up	yes
ENSMUSG00000055723	Rras2	ENSMUST00000069449;ENSMUST00000210075	GO:0000166(nucleotide binding);GO:0003924(GTPase activity);GO:0005515(protein binding);GO:0005525(GTP binding);GO:0005886(plasma membrane);GO:0007165(signal transduction);GO:0007265(Ras protein signal transduction);GO:0009987(cellular process);GO:0016020(membrane);GO:0019003(GDP binding);GO:0030335(positive regulation of cell migration);GO:1901214(regulation of neuron death);GO:1901214(regulation…	04010(MAPK signaling pathway);04014(Ras signaling pathway);04024(cAMP signaling pathway);04072(Phospholipase D signaling pathway);04137(Mitophagy - animal);04140(Autophagy - animal);04218(Cellular senescence);04371(Apelin signaling pathway);04625(C-type lectin receptor signaling pathway);04810(Regulation of actin cytoskeleton);05205(Proteoglycans in cancer);05205(Proteoglycans in cancer)	K07830	NA	related RAS viral (r-ras) oncogene 2 [Source:MGI Symbol;Acc:MGI:1914172]	protein_coding;nonsense_mediated_decay	0.4	0.46	0.21	1.23	0.72	0.63	-1.27	up	yes
ENSMUSG00000052299	Ltn1	ENSMUST00000039449;ENSMUST00000232095	GO:0004842(ubiquitin-protein transferase activity);GO:0005829(cytosol);GO:0008270(zinc ion binding);GO:0016567(protein ubiquitination);GO:0016740(transferase activity);GO:0043023(ribosomal large subunit binding);GO:0043161(proteasome-mediated ubiquitin-dependent protein catabolic process);GO:0046872(metal ion binding);GO:0051865(protein autoubiquitination);GO:0061630(ubiquitin protein ligase acti…	NA	K22377	EC:2.3.2.27	listerin E3 ubiquitin protein ligase 1 [Source:MGI Symbol;Acc:MGI:1926163]	protein_coding	0.56	1.14	0.43	1.64	1.2	1.52	-1.03	up	yes
ENSMUSG00000081223	Gm12247	ENSMUST00000117585	NA	NA	NA	NA	predicted gene 12247 [Source:MGI Symbol;Acc:MGI:3649489]	processed_pseudogene	0.82	1.7	1.35	4.71	1.71	4.17	-1.46	up	yes
ENSMUSG00000045326	Fndc7	ENSMUST00000180063;ENSMUST00000102620;ENSMUST00000139137;ENSMUST00000147002;ENSMUST00000123018;ENSMUST00000151713;ENSMUST00000053065	GO:0003674(molecular_function);GO:0005515(protein binding);GO:0005575(cellular_component);GO:0005576(extracellular region);GO:0008150(biological_process);GO:0008150(biological_process)	NA	NA	NA	fibronectin type III domain containing 7 [Source:MGI Symbol;Acc:MGI:2443535]	protein_coding;retained_intron;processed_transcript	0.12	0.05	0.05	0.2	0.23	0.21	-1.51	up	yes
ENSMUSG00000038916	Soga3	ENSMUST00000092629;ENSMUST00000213451;ENSMUST00000213243;ENSMUST00000214863;ENSMUST00000216757	GO:0003674(molecular_function);GO:0005575(cellular_component);GO:0005615(extracellular space);GO:0008150(biological_process);GO:0010506(regulation of autophagy);GO:0016020(membrane);GO:0016021(integral component of membrane);GO:0016021(integral component of membrane)	NA	NA	NA	SOGA family member 3 [Source:MGI Symbol;Acc:MGI:1914662]	protein_coding;processed_transcript	0.11	0.09	0.08	0.34	0.27	0.17	-1.49	up	yes
ENSMUSG00000105061	Gm6740	ENSMUST00000100617	NA	NA	NA	NA	predicted gene 6740 [Source:MGI Symbol;Acc:MGI:3643503]	processed_pseudogene	0.43	1.02	0.84	2.16	1.81	2	-1.39	up	yes
ENSMUSG00000051674	Dcun1d4	ENSMUST00000063882;ENSMUST00000136268;ENSMUST00000113558;ENSMUST00000149970;ENSMUST00000145645;ENSMUST00000087181;ENSMUST00000133137;ENSMUST00000134092;ENSMUST00000156806;ENSMUST00000141553;ENSMUST00000130087	GO:0000151(ubiquitin ligase complex);GO:0003674(molecular_function);GO:0005575(cellular_component);GO:0005634(nucleus);GO:0008150(biological_process);GO:0031624(ubiquitin conjugating enzyme binding);GO:0032182(ubiquitin-like protein binding);GO:0045116(protein neddylation);GO:0051443(positive regulation of ubiquitin-protein transferase activity);GO:0097602(cullin family protein binding);GO:009760…	NA	K17824	NA	DCN1, defective in cullin neddylation 1, domain containing 4 (S. cerevisiae) [Source:MGI Symbol;Acc:MGI:2140972]	protein_coding;processed_transcript;nonsense_mediated_decay	0.52	0.81	0.43	1.29	1.12	1.15	-1.01	up	yes
ENSMUSG00000116737	Gm49757	ENSMUST00000231959	NA	NA	NA	NA	predicted gene, 49757 [Source:MGI Symbol;Acc:MGI:6215259]	lncRNA	1.48	1.16	1.2	3.61	1.76	3.4	-1.19	up	yes
[truncated: 247 more rows]
